# Supplementary material for: High Diversity and Low Genetic Differentiation Among Geographic Populations of Myotis yumanensis in Western Canada
Source: Animals (Basel). 2025 Feb 18;15(4):578. doi: 10.3390/ani15040578 (PMC11851726; doi:10.3390/ani15040578)
Supplement: Supplementary file 1 [file animals-15-00578-s001.zip]

Archive with 8 entries (8 files):
- 336_microsatellite_genotypes.csv
- clean_electropherogram_files.zip
- genepop_hardy_weinberg_results.zip
- genepop_linkage_disequilibrium_results.zip
- MYYU_Population_Structure.Rmd
- replicate_genotypes.csv
- structure_results.zip
- supplementary_file.pdf
