# Supplementary material for: High Diversity and Low Genetic Differentiation Among Geographic Populations of Myotis yumanensis in Western Canada
Source: Animals (Basel). 2025 Feb 18;15(4):578. doi: 10.3390/ani15040578 (PMC11851726; doi:10.3390/ani15040578)
Supplement: Supplementary file 1 [file animals-15-00578-s001.zip › 336_microsatellite_genotypes.csv]

Sample	Population	Site	Capture_Date	Mluc4_1b	Mluc4_2b	Mluc25_1b	Mluc25_2b	Mluc34_1b	Mluc34_2b	Mluc5_1b	Mluc5_2b	Mluc8_1b	Mluc8_2b	Mluc11_1b	Mluc11_2b	Mluc29_1b	Mluc29_2b	Mluc1_1b	Mluc1_2b	Mluc7_1b	Mluc7_2b	Mluc30_1b	Mluc30_2b
220406-01	CD	Condo	NA	135	135	301	301	367	367	144	144	189	189	231	239	284	284	126	126	196	196	348	348
220406-02	CD	Condo	NA	135	151	305	325	353	353	144	144	189	201	231	239	284	284	122	126	200	208	338	362
220406-03	CD	Condo	NA	135	135	305	309	367	371	144	144	189	201	231	235	NA	NA	126	126	196	204	340	366
220406-04	CD	Condo	NA	151	151	305	315	357	371	144	144	201	233	231	231	284	284	126	126	200	212	344	354
220406-06	CD	Condo	NA	135	151	301	325	353	361	144	144	181	189	231	231	284	284	126	126	196	204	340	346
220406-07	CD	Condo	NA	135	151	301	305	357	357	144	144	181	189	231	231	284	284	126	130	204	208	346	346
220406-08	CD	Condo	NA	135	151	301	301	353	371	144	144	189	201	231	231	284	284	126	130	196	200	336	350
220406-09	CD	Condo	NA	135	135	301	301	367	371	144	144	189	201	231	239	284	284	122	130	192	200	340	362
220406-10	CD	Condo	NA	151	151	301	311	371	371	144	144	201	237	231	231	284	284	126	126	192	200	350	374
220406-12	CD	Condo	NA	135	135	321	325	365	371	144	144	189	201	231	231	284	284	126	130	192	212	334	356
220406-13	CD	Condo	NA	151	151	301	301	353	357	144	144	181	189	231	231	284	284	126	126	200	200	350	354
220406-15	CD	Condo	NA	135	151	301	305	357	365	144	144	181	189	231	231	284	284	126	126	196	200	350	354
220406-16	CD	Condo	NA	135	135	301	301	357	371	144	144	197	245	231	231	284	284	126	126	196	216	338	342
220406-20	CD	Condo	NA	135	151	301	301	357	367	144	144	197	201	231	231	284	284	126	130	196	200	346	350
220718-53	CD	Condo	NA	NA	NA	NA	NA	NA	NA	144	144	189	197	231	231	284	284	126	126	192	204	340	348
220718-54	CD	Condo	NA	135	151	301	325	365	371	144	144	189	201	231	231	284	284	NA	NA	NA	NA	NA	NA
220718-56	CD	Condo	NA	135	151	301	321	367	375	144	144	189	189	231	231	284	284	126	130	200	204	350	350
220718-57	CD	Condo	NA	135	135	301	305	357	371	144	144	189	189	231	231	284	284	126	126	196	204	348	352
220718-58	CD	Condo	NA	135	135	301	309	365	367	144	144	189	189	231	231	284	284	126	126	192	196	354	360
220718-59	CD	Condo	NA	135	151	301	301	353	371	144	144	189	205	231	231	284	284	126	130	192	192	346	352
220718-62	CD	Condo	NA	135	135	305	313	365	371	144	144	189	201	231	239	284	284	126	126	204	212	346	352
220718-63	CD	Condo	NA	135	151	301	301	367	371	144	144	189	201	231	231	284	284	126	126	196	204	352	360
220718-64	CD	Condo	NA	135	135	305	309	353	371	144	144	189	189	231	231	284	284	122	126	200	208	342	356
220719-01	AS	Armstrong's	NA	135	135	301	301	353	367	144	144	189	189	231	231	284	284	126	126	200	216	348	356
220719-02	AS	Armstrong's	NA	135	151	301	321	367	367	144	144	189	189	231	231	284	284	126	126	208	216	348	348
220719-03	AS	Armstrong's	NA	135	151	311	325	353	365	144	144	201	249	231	231	284	284	126	126	196	200	344	348
220719-04	AS	Armstrong's	NA	135	135	301	301	357	371	144	144	189	189	231	231	284	284	126	126	196	196	342	360
220719-05	AS	Armstrong's	NA	135	135	301	329	371	383	144	144	189	201	231	231	284	284	126	126	192	192	344	344
220719-06	AS	Armstrong's	NA	135	151	301	321	361	375	144	144	197	201	231	231	284	284	130	130	192	200	356	360
220719-07	AS	Armstrong's	NA	135	151	301	317	365	371	144	144	189	201	231	239	284	284	126	126	196	200	338	366
220719-09	AS	Armstrong's	NA	135	151	301	309	353	379	144	144	197	201	231	231	284	284	126	126	196	200	320	362
220719-11	AS	Armstrong's	NA	135	151	309	309	365	371	144	144	189	193	231	231	284	284	126	130	200	220	354	362
220719-12	AS	Armstrong's	NA	135	151	301	301	357	371	144	144	189	249	231	231	284	284	126	130	196	196	350	356
220719-13	AS	Armstrong's	NA	151	151	309	321	357	357	144	144	189	197	231	231	284	284	126	126	192	208	344	350
220719-15	AS	Armstrong's	NA	135	135	305	315	357	371	144	144	189	201	231	231	284	284	126	126	196	204	348	350
220719-17	AS	Armstrong's	NA	135	151	315	325	357	371	144	144	189	201	231	231	284	284	126	130	200	208	326	344
220719-18	AS	Armstrong's	NA	135	135	301	301	357	357	144	144	189	189	231	231	284	284	126	126	192	200	346	358
220719-19	AS	Armstrong's	NA	135	135	301	301	371	371	144	144	189	189	231	235	284	284	126	126	196	196	336	336
220719-21	AS	Armstrong's	NA	135	151	301	301	365	365	144	144	189	189	231	235	284	284	126	126	192	200	360	360
220719-23	AS	Armstrong's	NA	151	151	301	301	371	379	144	144	189	197	231	231	284	284	126	126	200	208	346	354
220719-24	AS	Armstrong's	NA	135	135	301	301	357	371	144	144	189	189	231	231	284	284	126	126	200	208	342	346
220719-25	AS	Armstrong's	NA	135	151	311	315	357	371	144	144	189	197	231	231	284	284	126	126	196	208	340	344
220719-26	AS	Armstrong's	NA	135	135	301	305	365	371	144	144	189	241	231	231	284	284	126	126	196	204	338	354
220725-05	LO	South Lillooet	NA	135	135	301	305	357	367	144	144	181	189	231	239	284	284	NA	NA	NA	NA	NA	NA
220725-09	LO	South Lillooet	NA	151	151	301	311	353	375	144	144	201	241	231	231	284	284	126	126	196	200	320	362
220725-17	LO	South Lillooet	NA	151	151	301	311	371	375	144	144	189	189	231	231	284	284	126	126	204	212	334	362
220726-07	LO	Central Lillooet	NA	135	135	301	301	357	371	144	144	189	201	231	231	284	284	NA	NA	NA	NA	NA	NA
220728-05	LO	West Lillooet	NA	151	151	301	301	361	379	144	144	189	189	231	231	284	284	126	126	200	216	362	368
220728-07	LO	West Lillooet	NA	135	135	301	305	367	371	144	144	189	193	231	231	284	284	126	130	200	208	352	352
220728-13	LO	West Lillooet	NA	151	151	301	301	367	367	144	144	189	189	231	231	284	284	126	126	200	212	332	360
220728-15	LO	West Lillooet	NA	135	135	301	301	371	375	144	144	189	241	231	231	284	284	NA	NA	NA	NA	NA	NA
220728-18	LO	West Lillooet	NA	135	135	301	301	371	371	144	144	189	189	231	231	284	284	126	130	196	200	342	368
220728-19	LO	West Lillooet	NA	135	135	305	311	365	379	144	144	189	189	231	231	284	284	126	126	200	208	360	360
220728-20	LO	West Lillooet	NA	151	151	301	301	371	371	144	144	181	189	231	231	284	284	126	126	212	216	334	338
220728-23	LO	West Lillooet	NA	135	135	301	301	367	379	144	144	181	189	231	239	284	284	126	126	200	208	338	360
220728-26	LO	West Lillooet	NA	135	135	301	301	365	375	144	144	181	189	231	239	284	284	126	130	196	216	338	356
220728-30	LO	West Lillooet	NA	135	135	301	301	361	371	144	144	189	205	231	231	284	284	126	126	196	212	360	368
220728-32	LO	West Lillooet	NA	135	135	301	301	353	379	144	144	181	189	231	231	284	284	126	126	212	216	320	326
220728-33	LO	West Lillooet	NA	151	151	301	301	357	375	144	144	181	189	231	239	284	284	126	126	196	196	320	378
220728-35	LO	West Lillooet	NA	135	151	301	301	365	371	144	144	189	201	231	239	284	284	126	126	196	200	354	360
220728-38	LO	West Lillooet	NA	151	151	301	305	365	371	144	144	181	189	231	231	284	284	126	130	196	200	342	350
220728-39	LO	West Lillooet	NA	135	135	301	301	371	371	144	144	189	241	231	239	284	284	126	130	200	216	360	360
220728-45	LO	West Lillooet	NA	135	151	301	305	367	371	144	144	181	189	231	239	284	284	126	126	200	216	326	374
220728-46	LO	West Lillooet	NA	135	151	301	301	365	371	144	144	189	197	231	239	284	284	NA	NA	NA	NA	NA	NA
220728-47	LO	West Lillooet	NA	135	151	301	301	365	371	144	144	181	189	231	231	284	284	126	126	212	216	342	346
220728-48	LO	West Lillooet	NA	135	135	301	311	371	371	144	144	181	189	231	231	284	284	126	130	196	196	320	370
220728-49	LO	West Lillooet	NA	151	151	301	309	365	371	144	144	181	189	231	239	284	284	126	126	200	212	334	362
220728-51	LO	West Lillooet	NA	135	151	309	311	365	365	144	144	189	197	231	231	284	284	126	126	196	212	344	350
220728-56	LO	West Lillooet	NA	135	135	301	301	371	371	144	144	189	197	231	235	284	284	126	126	196	200	322	332
22AL0006	AL	Alice Lake	29-Apr-2022	135	135	305	317	365	371	NA	NA	NA	NA	NA	NA	NA	NA	126	126	196	196	338	352
22AL0022	AL	Alice Lake	29-Apr-2022	135	135	301	311	365	375	144	144	205	241	231	231	284	284	NA	NA	NA	NA	NA	NA
22AL0029	AL	Alice Lake	20-May-2022	151	151	301	301	367	371	144	144	201	201	231	231	284	284	126	126	196	208	338	338
22AL0031	AL	Alice Lake	29-Apr-2022	135	135	301	315	353	371	144	144	205	229	231	239	284	284	NA	NA	NA	NA	NA	NA
22AL0037	AL	Alice Lake	29-Apr-2022	135	151	301	325	367	375	NA	NA	NA	NA	NA	NA	NA	NA	126	126	196	196	356	362
22AL0039	AL	Alice Lake	29-Apr-2022	135	135	301	305	371	371	144	144	201	217	231	231	284	284	126	126	200	212	326	342
22AL0040	AL	Alice Lake	08-Sep-2022	135	135	305	311	365	367	144	144	189	189	231	239	284	284	122	126	196	196	346	350
22AL0069	AL	Alice Lake	08-Sep-2022	135	135	301	309	357	367	144	144	197	233	235	239	284	284	126	126	200	212	340	362
22AL0155	AL	Alice Lake	29-Apr-2022	135	135	305	305	353	357	144	144	225	249	231	231	284	284	NA	NA	NA	NA	NA	NA
22AL0160	AL	Alice Lake	09-Aug-2022	151	151	305	321	357	375	144	144	189	201	231	239	284	284	126	126	192	212	338	342
22AL0196	AL	Alice Lake	29-Apr-2022	135	151	311	329	371	375	NA	NA	NA	NA	NA	NA	NA	NA	NA	NA	NA	NA	NA	NA
22AL0197	AL	Alice Lake	20-May-2022	151	151	301	305	365	367	144	144	189	193	231	231	284	284	122	126	192	212	340	358
22AL0236	AL	Alice Lake	09-Aug-2022	135	135	311	325	367	367	144	144	229	249	231	239	284	284	126	126	192	200	344	350
22AL0294	AL	Alice Lake	08-Sep-2022	135	135	301	311	353	371	NA	NA	NA	NA	NA	NA	NA	NA	126	126	208	208	344	362
22AL0345	AL	Alice Lake	09-Aug-2022	135	135	305	311	357	371	144	144	201	225	231	231	284	284	126	130	196	200	344	352
22AL0356	AL	Alice Lake	09-Aug-2022	135	135	301	309	371	371	144	144	189	189	231	239	284	284	126	126	192	196	350	350
22AL0403	AL	Alice Lake	09-Aug-2022	135	151	301	309	365	371	144	144	201	201	231	231	284	284	NA	NA	NA	NA	NA	NA
22AL0624	AL	Alice Lake	09-Aug-2022	135	151	305	311	357	365	144	144	189	201	231	231	284	284	126	126	196	208	358	362
22AL0637	AL	Alice Lake	20-May-2022	135	151	301	301	357	371	144	144	189	233	231	231	284	284	126	130	200	208	344	348
22AL0721	AL	Alice Lake	29-Apr-2022	135	151	301	307	365	371	144	144	233	233	231	239	284	284	126	130	196	196	346	362
22AL0729	AL	Alice Lake	09-Aug-2022	135	151	305	325	365	371	144	144	181	189	231	231	284	284	126	130	196	196	344	358
22AL0781	AL	Alice Lake	09-Aug-2022	151	151	305	309	367	367	144	144	245	245	235	239	284	284	NA	NA	NA	NA	NA	NA
22AL0786	AL	Alice Lake	29-Apr-2022	135	151	301	305	353	379	NA	NA	NA	NA	NA	NA	NA	NA	126	126	192	192	340	346
22AL0795	AL	Alice Lake	29-Apr-2022	135	151	301	301	365	375	144	144	205	249	231	231	284	284	126	130	192	196	346	346
22AL0796	AL	Alice Lake	29-Apr-2022	135	135	301	305	365	367	144	144	189	249	231	231	284	284	126	126	192	196	340	346
22AL0796.1	AL	Alice Lake	08-Sep-2022	135	135	301	305	365	367	144	144	189	249	231	231	284	284	126	126	192	196	340	346
22AL0802	AL	Alice Lake	09-Aug-2022	135	135	301	311	357	371	144	144	233	233	231	239	284	284	126	126	196	196	348	362
22AL0898	AL	Alice Lake	09-Aug-2022	135	135	301	307	365	365	144	144	201	249	239	239	284	284	126	126	192	204	340	362
22AL0905	AL	Alice Lake	09-Aug-2022	135	135	301	305	365	371	144	144	181	189	231	231	284	284	126	126	196	196	344	358
22AL0918	AL	Alice Lake	09-Aug-2022	135	135	301	311	361	365	144	144	189	225	231	231	284	284	126	126	212	212	342	358
22AL0919	AL	Alice Lake	09-Aug-2022	135	135	311	321	367	367	144	144	181	189	231	231	284	284	126	126	196	208	338	358
22AL0920	AL	Alice Lake	09-Aug-2022	135	135	301	301	361	365	144	144	181	189	231	231	284	284	NA	NA	NA	NA	NA	NA
22AL0921	AL	Alice Lake	09-Aug-2022	135	135	301	301	357	357	144	144	233	249	231	239	284	284	126	130	196	208	352	362
22AL0923	AL	Alice Lake	09-Aug-2022	135	151	315	321	365	365	144	144	189	217	231	231	284	284	NA	NA	NA	NA	NA	NA
22AL0925	AL	Alice Lake	09-Aug-2022	135	151	301	301	365	371	144	144	189	189	231	231	284	284	NA	NA	NA	NA	NA	NA
22AL0928	AL	Alice Lake	09-Aug-2022	135	151	301	305	367	371	144	144	189	205	231	231	284	284	NA	NA	NA	NA	NA	NA
22AL0929	AL	Alice Lake	09-Aug-2022	135	135	301	305	365	371	144	144	193	205	231	239	284	284	126	126	196	208	340	354
22AL0930	AL	Alice Lake	09-Aug-2022	NA	NA	NA	NA	NA	NA	144	144	201	245	231	231	284	284	NA	NA	NA	NA	NA	NA
22AL0931	AL	Alice Lake	09-Aug-2022	NA	NA	NA	NA	NA	NA	144	144	189	205	231	231	284	284	126	130	200	204	344	362
22AL0932	AL	Alice Lake	09-Aug-2022	135	135	305	305	353	367	144	144	189	197	231	231	284	284	126	126	196	200	352	360
22AL0935	AL	Alice Lake	09-Aug-2022	135	135	311	325	367	375	144	144	189	201	231	231	284	284	126	126	196	212	336	354
22AL0936	AL	Alice Lake	09-Aug-2022	135	135	301	321	365	365	144	144	181	189	231	231	284	284	126	126	192	196	350	362
22AL0937	AL	Alice Lake	09-Aug-2022	135	135	301	305	365	371	144	144	181	189	231	239	284	284	126	130	196	196	320	344
22AL0940	AL	Alice Lake	09-Aug-2022	135	135	301	301	367	371	144	144	197	201	231	231	284	284	126	126	192	192	336	352
22AL0941	AL	Alice Lake	09-Aug-2022	NA	NA	NA	NA	NA	NA	144	144	189	201	231	231	284	284	130	130	200	208	344	358
22AL0942	AL	Alice Lake	09-Aug-2022	135	135	301	305	371	375	144	144	197	201	231	231	284	284	NA	NA	NA	NA	NA	NA
22AL0943	AL	Alice Lake	09-Aug-2022	135	135	305	307	357	367	144	144	197	201	231	231	284	284	122	126	196	196	336	344
22AL0945	AL	Alice Lake	09-Aug-2022	135	135	305	311	371	379	144	144	201	205	231	231	284	284	126	130	192	196	344	358
22AL0946	AL	Alice Lake	09-Aug-2022	NA	NA	NA	NA	NA	NA	144	144	189	193	231	239	282	284	126	130	196	200	350	350
22AL0951	AL	Alice Lake	08-Sep-2022	135	135	305	311	353	371	144	144	189	217	231	239	284	284	126	130	192	208	326	340
22AL0953	AL	Alice Lake	08-Sep-2022	135	135	305	305	365	371	144	144	193	205	231	239	284	284	NA	NA	NA	NA	NA	NA
22AL0954	AL	Alice Lake	08-Sep-2022	135	135	301	313	365	367	144	144	189	229	231	239	284	284	126	130	192	200	358	366
22BV0219	DI	Deas Island	13-May-2022	135	151	301	311	365	371	144	144	225	229	231	239	284	284	NA	NA	NA	NA	NA	NA
22BV0220	DI	Deas Island	13-May-2022	135	151	301	301	365	371	144	144	201	241	231	231	284	284	126	130	196	200	338	338
22BV0221	DI	Deas Island	13-May-2022	151	151	301	305	365	375	144	144	189	193	231	231	284	284	126	130	196	216	348	354
22BV0222	DI	Deas Island	13-May-2022	135	135	301	309	367	367	144	144	189	233	231	231	284	284	126	126	192	212	320	368
22BV0223	DI	Deas Island	13-May-2022	135	151	301	311	353	361	144	144	189	193	231	239	284	284	126	126	196	220	346	356
22BV0224	DI	Deas Island	13-May-2022	NA	NA	NA	NA	NA	NA	144	144	189	245	231	231	284	284	NA	NA	NA	NA	NA	NA
22BV0225	DI	Deas Island	13-May-2022	135	135	301	301	367	371	144	144	189	193	231	231	284	284	NA	NA	NA	NA	NA	NA
22BV0226	DI	Deas Island	13-May-2022	135	135	305	309	365	371	144	144	201	233	231	231	284	284	126	126	208	208	338	338
22BV0227	DI	Deas Island	13-May-2022	135	135	309	317	365	371	144	144	189	193	231	231	284	284	NA	NA	NA	NA	NA	NA
22BV0228	DI	Deas Island	13-May-2022	135	135	305	305	365	371	144	144	193	201	231	231	284	284	NA	NA	NA	NA	NA	NA
22BV0238	DI	Deas Island	27-May-2022	135	135	301	311	357	371	NA	NA	NA	NA	NA	NA	NA	NA	126	126	196	216	350	360
22BV0262	DI	Deas Island	12-Aug-2022	151	151	305	309	353	367	144	144	201	233	231	231	284	284	126	130	192	196	350	354
22BV0263	DI	Deas Island	12-Aug-2022	151	151	301	309	353	371	144	144	189	233	231	231	284	284	122	122	196	196	344	348
22BV0264	DI	Deas Island	12-Aug-2022	135	135	301	301	361	371	144	144	189	249	239	243	284	284	126	134	196	216	348	352
22BV0265	DI	Deas Island	12-Aug-2022	135	151	301	301	357	371	144	144	241	241	231	231	284	284	126	130	196	196	350	350
22BV0268	DI	Deas Island	12-Aug-2022	135	151	305	305	365	371	144	144	189	189	231	239	284	284	126	126	196	212	346	350
22BV0269	DI	Deas Island	12-Aug-2022	135	135	305	311	353	371	144	144	189	201	231	239	284	284	130	130	196	208	348	360
22BV0270	DI	Deas Island	12-Aug-2022	135	135	301	321	365	371	144	144	193	201	231	239	284	284	126	126	188	212	348	360
22BV0271	DI	Deas Island	12-Aug-2022	135	135	301	309	361	379	144	144	189	245	231	239	284	284	126	126	204	216	336	352
22BV0273	DI	Deas Island	12-Aug-2022	135	135	301	313	353	361	144	144	229	249	231	239	284	284	126	130	196	196	346	352
22BV0274	DI	Deas Island	12-Aug-2022	135	135	305	311	353	357	144	144	181	189	231	239	284	284	122	126	200	216	338	350
22BV0276	DI	Deas Island	12-Aug-2022	135	151	301	305	357	361	144	144	189	229	231	231	284	284	126	126	200	212	340	356
22BV0278	DI	Deas Island	12-Aug-2022	NA	NA	NA	NA	NA	NA	144	144	181	201	231	231	284	284	126	130	192	208	344	344
22BV0279	DI	Deas Island	12-Aug-2022	151	151	301	301	353	367	144	144	201	233	231	231	284	284	126	130	196	200	334	334
22BV0284	DI	Deas Island	12-Aug-2022	135	135	301	311	371	371	144	144	193	241	231	231	284	284	126	126	192	216	346	350
22BV0285	DI	Deas Island	12-Aug-2022	135	135	301	305	353	371	144	144	189	201	231	239	284	284	126	126	196	220	326	360
22CF0018	CF	Colony Farm	24-May-2022	135	151	305	311	357	371	144	144	181	189	231	231	284	284	126	130	192	200	346	346
22CF0031	CF	Colony Farm	07-Jun-2022	135	135	309	311	367	371	144	144	189	189	231	239	284	284	126	130	196	196	320	346
22CF0048	CF	Colony Farm	13-Aug-2022	135	151	301	309	357	367	144	144	189	193	231	231	284	284	126	126	204	208	344	350
22CF0053.1	CF	Colony Farm	13-Aug-2022	135	135	301	301	357	357	144	144	181	189	231	231	284	284	126	130	192	192	346	356
22CF0068	CF	Colony Farm	07-Jun-2022	135	151	301	309	367	375	144	144	193	205	231	235	284	284	122	130	196	200	340	348
22CF0087	CF	Colony Farm	25-Apr-2022	135	135	301	311	361	367	NA	NA	NA	NA	NA	NA	NA	NA	NA	NA	NA	NA	NA	NA
22CF0088	CF	Colony Farm	07-Jun-2022	135	135	305	309	353	371	144	144	197	201	231	231	284	284	126	126	200	212	336	346
22CF0098	CF	Colony Farm	24-May-2022	135	135	301	315	357	371	144	144	201	233	231	243	284	284	126	130	192	200	340	348
22CF0099	CF	Colony Farm	09-May-2022	NA	NA	NA	NA	NA	NA	144	144	189	189	231	239	284	284	NA	NA	NA	NA	NA	NA
22CF0106	CF	Colony Farm	07-Jun-2022	135	135	305	311	367	375	144	144	201	205	231	239	284	284	122	126	212	212	340	340
22CF0153	CF	Colony Farm	24-May-2022	135	135	301	305	367	371	144	144	189	197	231	239	284	284	126	126	196	200	348	354
22CF0208	CF	Colony Farm	09-May-2022	135	151	301	311	353	365	144	144	181	189	231	239	284	284	NA	NA	NA	NA	NA	NA
22CF0226	CF	Colony Farm	09-May-2022	135	135	301	325	357	375	144	144	229	245	231	239	284	284	126	126	196	200	346	356
22CF0242	CF	Colony Farm	24-May-2022	135	151	309	317	353	367	144	144	181	189	231	239	284	284	122	126	196	216	340	340
22CF0283	CF	Colony Farm	07-Jun-2022	135	135	301	301	357	361	144	144	189	201	231	239	284	284	126	126	196	220	346	370
22CF0296	CF	Colony Farm	13-Aug-2022	135	135	305	307	365	375	144	144	193	233	231	239	284	284	126	126	212	212	332	344
22CF0301	CF	Colony Farm	07-Jun-2022	135	135	301	305	353	367	144	144	181	189	231	231	284	284	126	126	196	216	342	350
22CF0308	CF	Colony Farm	07-Jun-2022	135	151	309	311	367	371	144	144	229	249	231	235	284	284	NA	NA	NA	NA	NA	NA
22CF0314	CF	Colony Farm	25-Apr-2022	135	135	309	309	365	365	144	144	189	189	231	239	284	284	126	126	208	216	350	350
22CF0323	CF	Colony Farm	09-May-2022	135	135	301	311	357	367	144	144	193	233	231	243	284	284	126	126	196	196	344	348
22CF0324	CF	Colony Farm	07-Jun-2022	135	135	301	309	361	371	144	144	189	241	231	231	284	284	126	126	200	212	342	358
22CF0328	CF	Colony Farm	24-May-2022	135	135	301	305	353	375	144	144	181	189	231	239	284	284	126	130	192	208	340	362
22CF0330	CF	Colony Farm	07-Jun-2022	135	135	301	311	357	367	144	144	189	249	231	239	284	284	126	126	196	200	350	354
22CF0343	CF	Colony Farm	09-May-2022	135	135	301	305	353	371	144	144	193	237	231	231	284	284	126	126	196	212	346	362
22CF0352	CF	Colony Farm	25-Apr-2022	135	135	301	325	361	367	144	144	189	229	231	231	284	284	126	130	196	212	342	358
22CF0364	CF	Colony Farm	13-Aug-2022	135	135	307	315	371	371	144	144	197	201	231	231	284	284	126	126	200	216	346	350
22CF0373	CF	Colony Farm	09-May-2022	135	135	301	301	365	371	NA	NA	NA	NA	NA	NA	NA	NA	126	126	196	196	336	340
22CF0376	CF	Colony Farm	07-Jun-2022	135	135	309	311	365	365	144	144	189	221	231	239	284	284	126	130	200	204	330	342
22CF0389	CF	Colony Farm	24-May-2022	135	135	301	307	357	365	144	144	189	205	231	239	284	284	NA	NA	NA	NA	NA	NA
22CF0397	CF	Colony Farm	07-Jun-2022	151	151	307	309	357	361	144	144	181	189	231	231	284	284	126	126	200	216	338	356
22CF0441	CF	Colony Farm	07-Jun-2022	135	135	305	311	367	375	144	144	189	197	231	231	284	284	126	126	196	196	322	346
22CF0443	CF	Colony Farm	24-May-2022	135	155	301	313	367	375	144	144	189	189	231	231	284	284	126	130	200	208	340	348
22CF0450	CF	Colony Farm	24-May-2022	135	151	301	301	357	365	144	144	193	193	231	231	284	284	126	130	196	208	320	350
22CF0457	CF	Colony Farm	07-Jun-2022	135	151	309	309	357	365	144	144	189	193	231	235	284	284	126	126	196	212	348	356
22CF0459	CF	Colony Farm	25-Apr-2022	135	135	301	305	357	371	NA	NA	NA	NA	NA	NA	NA	NA	126	126	196	196	320	362
22CF0470	CF	Colony Farm	09-May-2022	135	151	305	307	357	371	144	144	189	249	231	231	284	284	NA	NA	NA	NA	NA	NA
22CF0487	CF	Colony Farm	25-Apr-2022	135	151	301	315	371	375	NA	NA	NA	NA	NA	NA	NA	NA	126	126	212	212	348	354
22CF0501	CF	Colony Farm	09-May-2022	135	135	309	311	345	353	144	144	241	245	231	231	284	284	126	126	192	216	320	362
22CF0575	CF	Colony Farm	13-Aug-2022	135	135	301	305	365	367	144	144	201	225	231	231	284	284	126	126	196	200	332	336
22CF0578	CF	Colony Farm	07-Jun-2022	135	135	301	305	367	375	144	144	205	237	231	239	284	284	126	130	200	208	342	356
22CF0582	CF	Colony Farm	13-Aug-2022	135	151	301	301	357	371	144	144	189	193	231	239	284	284	126	130	192	208	348	356
22CF0587	CF	Colony Farm	09-May-2022	135	135	301	309	365	371	144	144	181	189	231	239	284	284	126	126	196	212	350	362
22CF0596	CF	Colony Farm	07-Jun-2022	NA	NA	NA	NA	NA	NA	144	144	189	193	231	239	284	284	126	126	200	216	344	358
22CF0597	CF	Colony Farm	07-Jun-2022	135	135	311	311	353	367	144	144	181	189	231	239	284	284	126	126	196	212	346	362
22CF0598	CF	Colony Farm	07-Jun-2022	135	151	311	311	353	357	144	144	189	197	239	239	284	284	126	126	208	220	350	356
22CF0599	CF	Colony Farm	07-Jun-2022	151	151	305	317	367	371	144	144	181	189	231	235	284	284	126	126	196	208	352	358
22CF0601	CF	Colony Farm	07-Jun-2022	135	151	301	311	361	367	144	144	193	241	231	231	284	284	126	130	192	208	348	348
22CF0602	CF	Colony Farm	07-Jun-2022	135	135	309	311	365	375	144	144	181	189	231	231	284	284	126	126	196	196	346	350
22CF0603	CF	Colony Farm	07-Jun-2022	135	135	301	321	371	371	144	144	181	189	231	243	284	284	126	126	204	212	346	356
22CF0604	CF	Colony Farm	07-Jun-2022	135	151	301	311	365	367	144	144	189	193	231	231	284	284	126	126	200	212	326	358
22CF0606	CF	Colony Farm	07-Jun-2022	135	151	301	301	353	371	144	144	193	249	231	231	284	284	126	130	196	212	350	358
22CF0608	CF	Colony Farm	07-Jun-2022	135	135	315	321	353	365	144	144	189	201	231	239	284	284	126	130	196	196	338	358
22CF0610	CF	Colony Farm	07-Jun-2022	151	151	301	301	365	367	144	144	181	189	231	231	284	284	126	126	196	212	342	350
22CF0611	CF	Colony Farm	07-Jun-2022	135	151	307	317	371	371	144	144	201	229	231	243	284	284	126	130	200	208	358	358
22CF0612	CF	Colony Farm	07-Jun-2022	135	135	305	311	367	371	144	144	189	189	231	235	282	284	126	126	192	196	338	356
22CF0614	CF	Colony Farm	07-Jun-2022	135	135	301	311	357	357	144	144	189	241	231	231	284	284	126	130	200	216	346	370
22CF0646	CF	Colony Farm	13-Aug-2022	135	135	305	311	367	379	144	144	197	249	231	231	284	284	122	126	192	196	320	350
22CF0647	CF	Colony Farm	13-Aug-2022	NA	NA	NA	NA	NA	NA	144	144	189	193	231	231	284	284	126	126	196	212	346	368
22CF0648	CF	Colony Farm	13-Aug-2022	NA	NA	NA	NA	NA	NA	144	144	189	197	231	239	284	284	NA	NA	NA	NA	NA	NA
22CF0650	CF	Colony Farm	13-Aug-2022	135	135	301	305	367	371	144	144	189	189	231	231	284	284	122	126	200	204	342	356
22CF0651	CF	Colony Farm	13-Aug-2022	135	135	301	307	357	365	144	144	189	189	231	231	284	284	122	126	200	216	356	360
22CF0652	CF	Colony Farm	13-Aug-2022	135	151	309	311	371	375	144	144	189	249	231	231	284	284	126	126	196	200	348	362
22CF0656	CF	Colony Farm	09-May-2022	135	135	309	311	361	371	144	144	193	201	231	231	284	284	126	126	200	208	336	362
22SL0009	SL	Stave Lake Lodge	21-May-2022	135	151	305	311	365	367	144	144	189	197	231	243	284	284	122	126	196	208	340	362
22SL0012	SL	Stave Lake Lodge	21-May-2022	135	135	301	311	353	361	144	144	229	253	231	231	284	284	126	134	192	208	346	372
22SL0201	SL	Stave Lake Lodge	21-May-2022	135	151	305	305	371	375	144	144	181	189	231	239	284	284	126	126	208	212	350	360
22SL0304	SL	Stave Lake Lodge	21-May-2022	135	135	301	305	353	365	144	144	181	193	231	239	282	284	NA	NA	NA	NA	NA	NA
22SL0348	SL	Stave Lake Lodge	21-May-2022	135	135	301	305	357	371	144	144	189	233	231	239	284	284	126	126	192	204	344	356
22SL0360	HL	Hayward Lake	30-Apr-2022	135	135	301	305	365	365	144	144	181	189	231	231	284	284	126	126	192	200	344	366
22SL0442	SL	Stave Lake Lodge	21-May-2022	135	135	305	313	357	367	144	144	225	233	231	239	284	284	126	126	196	208	348	348
22SL0443	SL	Stave Lake Lodge	21-May-2022	NA	NA	NA	NA	NA	NA	144	144	189	193	231	231	284	284	126	126	196	196	344	350
22SL0466	SL	Stave Lake Lodge	21-May-2022	NA	NA	NA	NA	NA	NA	144	144	189	229	231	231	284	284	NA	NA	NA	NA	NA	NA
22SL0516	SL	Stave Lake Lodge	21-May-2022	NA	NA	NA	NA	NA	NA	144	144	189	197	231	231	284	284	126	126	192	208	320	342
22SL0733	SL	Stave Lake Lodge	21-May-2022	NA	NA	NA	NA	NA	NA	144	144	189	249	231	231	284	284	NA	NA	NA	NA	NA	NA
22SL0802	SL	Stave Lake Lodge	21-May-2022	135	151	301	301	357	365	144	144	197	201	231	231	284	284	126	126	196	212	354	354
22SL0812	HL	Hayward Lake	30-Apr-2022	135	135	311	311	361	371	144	144	189	193	231	231	284	284	126	130	196	196	346	346
22SL0836	HL	Hayward Lake	30-Apr-2022	135	151	311	321	357	379	144	144	189	233	231	243	284	284	122	126	196	216	320	334
22SL0887	SL	Stave Lake Lodge	21-May-2022	135	135	305	311	353	357	144	144	189	193	231	231	284	284	126	126	196	208	332	352
22SL0905	SL	Stave Lake Lodge	21-May-2022	135	135	311	315	367	367	144	144	189	193	231	239	284	284	126	130	196	196	338	338
22SL0912	HL	Hayward Lake	30-Apr-2022	151	151	305	309	361	365	144	144	197	241	231	231	284	284	126	126	192	200	334	348
22SL0927	SL	Stave Lake Lodge	21-May-2022	135	135	301	301	365	375	144	144	189	189	231	235	284	284	126	126	212	216	334	360
22SL1000	SL	Stave Lake Lodge	21-May-2022	135	151	305	311	367	371	144	144	197	201	231	235	284	284	126	130	196	200	338	338
22SL1084	HL	Hayward Lake	30-Apr-2022	135	135	301	315	353	357	144	144	189	193	231	239	284	284	126	126	200	208	326	332
22SL1127	HL	Hayward Lake	30-Apr-2022	135	135	301	309	357	367	144	144	181	189	231	231	284	284	126	130	204	220	362	362
22SL1128	HL	Hayward Lake	30-Apr-2022	135	135	311	321	371	375	144	144	181	189	231	239	284	284	NA	NA	NA	NA	NA	NA
22SL1129	HL	Hayward Lake	30-Apr-2022	135	135	301	305	357	371	144	144	201	229	231	239	284	284	126	130	196	208	340	366
22SL1130	HL	Hayward Lake	30-Apr-2022	135	151	301	311	367	371	144	144	189	193	231	231	284	284	126	126	192	208	344	360
22SL1131	HL	Hayward Lake	30-Apr-2022	135	135	301	311	349	371	144	144	189	189	231	239	284	284	126	130	192	196	320	352
22SL1132	HL	Hayward Lake	30-Apr-2022	135	151	301	301	353	367	144	144	189	189	231	231	284	284	126	126	196	200	344	366
22SL1133	HL	Hayward Lake	30-Apr-2022	135	135	315	315	357	375	144	144	197	201	231	231	284	284	126	126	196	204	354	368
22SL1134	HL	Hayward Lake	30-Apr-2022	151	151	301	315	357	365	NA	NA	NA	NA	NA	NA	NA	NA	126	126	196	196	338	346
22SL1135	HL	Hayward Lake	30-Apr-2022	135	151	301	305	367	367	144	144	197	197	235	239	284	284	NA	NA	NA	NA	NA	NA
22SL1139	SL	Stave Lake Lodge	21-May-2022	135	151	301	311	365	371	144	144	189	249	231	231	284	284	122	126	196	200	328	344
22SL1140	SL	Stave Lake Lodge	21-May-2022	135	135	309	311	371	371	144	144	237	237	231	231	284	284	126	130	192	216	346	350
22SL1141	SL	Stave Lake Lodge	21-May-2022	151	151	301	305	353	375	144	144	181	189	231	243	284	284	126	130	200	216	350	356
22SL1142	SL	Stave Lake Lodge	21-May-2022	135	151	301	301	371	375	144	144	189	201	231	239	284	284	126	126	196	200	344	366
230706-02A	AS	Luanne Armstrong's	NA	135	151	301	301	367	371	144	144	189	189	231	231	284	284	126	126	196	208	346	366
230706-03A	AS	Luanne Armstrong's	NA	135	151	301	311	367	371	144	144	189	189	231	239	284	284	126	126	192	200	348	352
230706-11A	AS	Luanne Armstrong's	NA	NA	NA	NA	NA	NA	NA	144	144	189	189	231	231	284	284	NA	NA	NA	NA	NA	NA
230706-12A	AS	Luanne Armstrong's	NA	135	151	301	325	365	371	144	144	189	189	231	231	284	284	122	126	200	208	354	354
230706-13A	AS	Luanne Armstrong's	NA	135	135	301	325	371	379	144	144	189	189	231	231	284	284	126	126	196	212	326	360
230706-14A	AS	Luanne Armstrong's	NA	135	151	301	305	357	367	144	144	181	189	231	231	284	284	NA	NA	NA	NA	NA	NA
230706-15A	AS	Luanne Armstrong's	NA	NA	NA	NA	NA	NA	NA	144	144	189	197	231	231	284	284	122	130	192	200	346	346
230706-16A	AS	Luanne Armstrong's	NA	135	151	301	305	357	371	144	144	189	193	231	231	284	284	126	126	192	208	332	352
230706-17A	AS	Luanne Armstrong's	NA	135	151	309	309	357	375	144	144	189	189	231	239	284	284	126	126	208	208	338	346
230706-18A	AS	Luanne Armstrong's	NA	135	151	301	301	353	371	144	144	201	201	231	231	284	284	126	126	196	220	350	384
23AL0350	AL	Alice Lake	05-Aug-2023	NA	NA	NA	NA	NA	NA	144	144	233	249	231	231	284	284	126	130	192	192	346	346
23AL0998	AL	Alice Lake	05-Aug-2023	135	151	301	309	371	371	144	144	181	189	231	239	284	284	122	130	196	200	362	362
23AL1000	AL	Alice Lake	05-Aug-2023	151	151	311	311	361	371	144	144	201	245	231	235	284	284	126	130	192	200	336	354
23AL1002	AL	Alice Lake	05-Aug-2023	135	151	311	325	375	379	144	144	189	201	231	239	284	284	126	126	192	196	352	362
23BV0269	DI	Deas Island	19-Aug-2023	135	135	305	311	353	371	144	144	189	201	231	239	272	284	130	130	196	208	348	360
23BV0434	DI	Deas Island	01-Aug-2023	135	151	301	305	361	365	144	144	189	221	231	239	284	284	126	130	192	208	340	344
23BV0436	DI	Deas Island	01-Aug-2023	135	135	301	311	357	371	NA	NA	NA	NA	NA	NA	NA	NA	126	126	200	208	344	348
23BV0440	DI	Deas Island	01-Aug-2023	135	135	301	321	365	375	144	144	189	189	231	239	282	284	NA	NA	NA	NA	NA	NA
23BV0443	DI	Deas Island	19-Aug-2023	135	135	305	305	361	361	144	144	233	241	231	231	284	284	126	126	216	216	348	368
23BV0450	DI	Deas Island	19-Aug-2023	135	135	311	311	357	365	144	144	181	189	231	231	284	284	NA	NA	NA	NA	NA	NA
23BV0453	DI	Deas Island	19-Aug-2023	135	151	301	309	365	371	NA	NA	NA	NA	NA	NA	NA	NA	126	130	188	200	352	362
23BV0455	DI	Deas Island	19-Aug-2023	135	151	301	313	353	367	NA	NA	NA	NA	NA	NA	NA	NA	NA	NA	NA	NA	NA	NA
23BV0456	DI	Deas Island	19-Aug-2023	135	135	305	311	357	371	144	144	189	201	231	239	284	284	126	130	196	216	350	350
23CF0756	CF	Colony Farm	30-Jul-2023	135	135	301	301	353	365	144	144	201	209	231	231	284	284	126	126	196	208	356	360
23CF0757	CF	Colony Farm	30-Jul-2023	135	135	301	309	365	371	144	144	201	237	231	239	284	284	126	130	212	212	326	360
23CF0758	CF	Colony Farm	30-Jul-2023	135	151	305	311	357	371	144	144	189	201	231	231	284	284	126	126	192	200	336	346
23CF0759	CF	Colony Farm	30-Jul-2023	135	151	301	309	357	371	144	144	181	189	231	239	284	284	126	126	200	208	348	356
23CF0762	CF	Colony Farm	30-Jul-2023	135	135	305	311	353	371	144	144	193	229	231	231	284	284	126	130	200	220	326	348
23CF0766	CF	Colony Farm	30-Jul-2023	135	135	309	311	367	371	144	144	189	229	231	239	284	284	126	126	192	196	320	362
23CF0769	CF	Colony Farm	30-Jul-2023	135	135	301	301	353	361	144	144	189	193	231	239	282	284	126	126	196	200	332	360
23CF0770	CF	Colony Farm	30-Jul-2023	135	151	301	305	365	371	144	144	189	201	231	231	284	284	NA	NA	NA	NA	NA	NA
23CF0775	CF	Colony Farm	18-Aug-2023	135	135	301	301	357	365	144	144	189	229	231	231	284	284	126	130	196	200	352	356
23CF0781	CF	Colony Farm	18-Aug-2023	135	135	311	313	365	371	144	144	201	233	231	231	284	284	130	130	196	212	346	346
23CF0782	CF	Colony Farm	18-Aug-2023	NA	NA	NA	NA	NA	NA	144	144	189	245	231	239	284	284	NA	NA	NA	NA	NA	NA
23SL0141	HL	Hayward Lake	28-Apr-2023	135	135	301	311	357	371	144	144	189	201	231	231	284	284	126	126	196	212	346	352
23SL0214	HL	Hayward Lake	28-Apr-2023	135	151	301	301	357	379	144	144	181	189	231	239	284	284	126	126	200	200	332	346
23SL0217	HL	Hayward Lake	28-Apr-2023	135	151	301	311	357	367	144	144	189	233	231	239	284	284	126	126	200	200	338	346
23SL0443	HL	Hayward Lake	28-Apr-2023	135	135	301	309	353	357	144	144	189	193	231	231	284	284	NA	NA	NA	NA	NA	NA
23SL0520	HL	Hayward Lake	28-Apr-2023	135	135	301	301	365	367	144	144	197	201	231	231	284	298	NA	NA	NA	NA	NA	NA
23SL1141.1	SL	Stave Lake Lodge	09-May-2023	135	135	309	311	371	371	144	144	237	237	231	231	284	284	126	130	192	214	346	350
23SL1207	SL	Stave Lake Lodge	09-May-2023	135	151	301	309	353	371	144	144	201	229	231	231	284	284	126	126	208	212	320	342
23SL1246	HL	Hayward Lake	14-Aug-2023	135	151	305	311	367	375	144	144	189	189	231	231	282	284	126	126	204	208	320	354
23SL1255	HL	Hayward Lake	14-Aug-2023	135	135	301	311	353	367	144	144	189	197	231	231	284	284	126	126	196	204	348	358
23SL1260	HL	Hayward Lake	14-Aug-2023	135	151	301	301	371	371	144	144	201	237	231	231	284	284	122	122	208	212	336	356
23SL1262	HL	Hayward Lake	14-Aug-2023	135	135	301	301	371	375	144	144	189	189	231	239	284	284	126	130	192	196	352	358
23SL1267	HL	Hayward Lake	14-Aug-2023	135	151	301	301	367	367	144	144	189	201	231	231	284	284	126	126	192	196	342	342
23SP0006	SP	Stanley Park	19-May-2023	135	135	311	311	357	361	144	144	189	205	231	231	284	284	NA	NA	NA	NA	NA	NA
23SP0011	SP	Stanley Park	27-May-2023	135	135	301	309	365	367	144	144	189	229	231	239	284	284	126	130	192	192	340	354
23SP0012	SP	Stanley Park	27-May-2023	135	135	301	311	365	371	144	144	189	245	231	239	284	284	126	126	188	196	338	342
23SP0014	SP	Stanley Park	27-May-2023	135	151	301	311	365	375	144	144	189	189	231	239	284	284	126	126	196	196	342	368
23SP0015	SP	Stanley Park	27-May-2023	135	135	301	311	371	371	144	144	189	201	231	231	284	284	NA	NA	NA	NA	NA	NA
23SP0019	SP	Stanley Park	27-May-2023	135	151	301	301	371	371	144	144	201	253	231	231	284	284	NA	NA	NA	NA	NA	NA
23SP0020	SP	Stanley Park	27-May-2023	135	151	301	311	357	371	144	144	189	189	231	231	284	284	126	126	196	216	352	366
23SP0023	SP	Stanley Park	27-May-2023	135	135	309	311	367	371	NA	NA	NA	NA	NA	NA	NA	NA	126	130	192	196	330	344
23SP0025	SP	Stanley Park	27-May-2023	135	135	301	309	365	375	144	144	197	241	231	239	284	284	126	130	196	196	332	342
23SP0027	SP	Stanley Park	27-May-2023	135	135	301	321	353	365	144	144	189	237	231	231	284	284	126	126	196	204	338	338
23SP0028	SP	Stanley Park	27-May-2023	135	151	301	305	361	365	144	144	189	189	231	239	284	284	NA	NA	NA	NA	NA	NA
23SP0029	SP	Stanley Park	27-May-2023	135	135	301	311	365	375	144	144	201	229	231	239	284	284	126	126	192	196	348	358
23SP0030	SP	Stanley Park	27-May-2023	135	135	301	301	371	375	144	144	189	229	231	231	284	284	126	130	192	196	332	358
23SP0032	SP	Stanley Park	27-May-2023	NA	NA	NA	NA	NA	NA	144	144	205	209	231	239	284	284	126	126	192	208	344	362
23SP0035	SP	Stanley Park	27-May-2023	135	151	311	311	357	367	144	144	189	233	231	231	284	284	126	126	212	216	334	346
23SP0036	SP	Stanley Park	27-May-2023	135	151	311	311	365	365	144	144	233	245	239	239	284	284	126	126	200	212	332	362
23SP0039	SP	Stanley Park	27-May-2023	135	135	305	307	357	375	144	144	193	197	231	239	284	284	NA	NA	NA	NA	NA	NA
23SP0040	SP	Stanley Park	27-May-2023	135	135	301	301	353	371	144	144	189	193	231	239	284	284	126	126	200	212	320	320
23SP0041	SP	Stanley Park	27-May-2023	135	135	311	311	361	365	144	144	189	229	231	231	284	284	122	130	192	208	344	352
23SP0073	SP	Stanley Park	31-Jul-2023	135	151	301	311	353	371	144	144	193	241	231	239	284	284	126	130	196	200	352	366
23SP0079	SP	Stanley Park	31-Jul-2023	135	135	309	311	357	371	NA	NA	NA	NA	NA	NA	NA	NA	126	130	192	208	350	350
23SP0081	SP	Stanley Park	31-Jul-2023	135	135	301	309	357	365	144	144	189	253	231	239	284	284	NA	NA	NA	NA	NA	NA
23SP0087	SP	Stanley Park	31-Jul-2023	135	151	301	309	371	375	144	144	189	189	231	231	284	284	126	130	196	216	350	358
23SP0100	SP	Stanley Park	22-Aug-2023	135	135	301	301	357	365	NA	NA	NA	NA	NA	NA	NA	NA	NA	NA	NA	NA	NA	NA
23TC0001	TC	Thompson Creek Farm	27-Jul-2023	135	151	301	311	371	371	144	144	189	201	231	243	284	284	126	130	200	216	340	340
23TC0002	TC	Thompson Creek Farm	27-Jul-2023	135	151	301	301	367	371	144	144	197	201	231	231	284	284	126	126	200	208	334	342
23TC0003	TC	Thompson Creek Farm	27-Jul-2023	135	135	301	321	361	371	144	144	193	201	231	239	284	284	126	126	208	208	346	358
23TC0004	TC	Thompson Creek Farm	27-Jul-2023	135	135	301	311	357	375	144	144	189	197	231	239	284	284	126	126	192	200	362	362
23TC0006	TC	Thompson Creek Farm	27-Jul-2023	135	135	311	311	365	371	144	144	189	193	231	231	284	284	NA	NA	NA	NA	NA	NA
23TC0008	TC	Thompson Creek Farm	27-Jul-2023	135	151	301	309	353	357	144	144	189	193	231	231	284	284	126	126	192	196	348	348
23TC0014	TC	Thompson Creek Farm	27-Jul-2023	135	151	309	311	367	379	144	144	193	237	231	239	284	284	126	126	196	196	338	346
23TC0015	TC	Thompson Creek Farm	27-Jul-2023	135	135	301	301	357	371	144	144	197	253	231	231	282	284	126	126	196	200	342	342
23TC0016	TC	Thompson Creek Farm	27-Jul-2023	135	135	301	305	365	365	144	144	233	249	239	243	284	284	126	126	200	212	352	358
23TC0017	TC	Thompson Creek Farm	27-Jul-2023	135	135	301	309	365	371	144	144	197	201	231	231	284	284	126	126	196	216	320	348
23TC0018	TC	Thompson Creek Farm	27-Jul-2023	135	151	301	301	371	375	144	144	189	197	231	231	284	284	126	130	196	200	344	350
23TC0019	TC	Thompson Creek Farm	27-Jul-2023	135	135	301	301	365	365	144	144	189	229	231	235	284	284	126	130	200	212	354	358
23TC0021	TC	Thompson Creek Farm	27-Jul-2023	135	135	301	311	375	379	144	144	189	249	231	231	282	284	126	126	196	196	348	356
23TC0022	TC	Thompson Creek Farm	27-Jul-2023	135	135	301	305	357	371	144	144	193	201	231	239	284	284	NA	NA	NA	NA	NA	NA
23TC0023	TC	Thompson Creek Farm	27-Jul-2023	135	135	311	311	367	371	144	144	201	205	231	231	284	284	126	126	196	204	348	352
23TC0024	TC	Thompson Creek Farm	27-Jul-2023	135	151	301	301	357	367	144	144	189	197	231	231	284	284	126	126	208	212	326	350
23TC0025	TC	Thompson Creek Farm	27-Jul-2023	151	151	301	301	367	371	144	144	189	197	231	239	284	284	NA	NA	NA	NA	NA	NA
23TC0026	TC	Thompson Creek Farm	27-Jul-2023	135	135	305	325	353	357	144	144	205	245	231	231	284	284	122	126	200	214	338	358
23TC0027	TC	Thompson Creek Farm	27-Jul-2023	135	135	305	325	353	367	144	144	189	249	231	239	284	284	126	130	196	200	346	350
23TC0028	TC	Thompson Creek Farm	27-Jul-2023	135	135	301	305	365	375	144	144	181	189	231	231	284	284	126	130	196	204	344	350
23TC0029	TC	Thompson Creek Farm	27-Jul-2023	135	151	301	309	357	367	144	144	229	241	231	231	284	284	126	130	200	216	322	350
23TC0030	TC	Thompson Creek Farm	27-Jul-2023	135	135	301	305	365	365	144	144	189	237	231	239	284	284	126	126	188	200	330	340
23TC0031	TC	Thompson Creek Farm	27-Jul-2023	135	135	305	305	365	371	144	144	189	237	231	231	284	284	122	126	196	196	342	354
