# Supplementary material for: High Diversity and Low Genetic Differentiation Among Geographic Populations of Myotis yumanensis in Western Canada
Source: Animals (Basel). 2025 Feb 18;15(4):578. doi: 10.3390/ani15040578 (PMC11851726; doi:10.3390/ani15040578)
Supplement: Supplementary file 1 [file animals-15-00578-s001.zip › MYYU_Population_Structure.Rmd]

---
title: "MYYU_Population_Structure"
author: "Xingyuan Su, Viraj Whabi (coding support), Veronica Thorn (coding support)"
date: "2024-12-05"
output: html_document
---

```{r setup, include=FALSE}
knitr::opts_chunk$set(echo = TRUE)
```

## R packages
```{r}
library(dplyr)
library(naniar)
library(tibble)
library(readxl)
library(ggplot2)
library(ggpattern)
library(cowplot)
library(gridExtra)
library(tidyr)
library(stringr)
library(fuzzyjoin)
library(viridis)
library(scales)
library(sf)
library(terra)
library(bcmaps)
library(ggspatial)
library(strataG)
library(stats)
library(pophelper) 
library(adegenet)
library(poppr)
library(polysat)
library(hierfstat)
library(graph4lg)
library(geosphere)
library(corrplot)
library(reshape2)
library(gdistance)
library(tidyterra)
```

Read genotype data
```{r}
genotype_data <- read.csv("336_microsatellite_genotypes.csv")
```

Remove monomorphic Mluc5 locus to get the working data set
```{r}
genotype_data2 <- subset(genotype_data, select = -c(Mluc5_1b, Mluc5_2b))
```

## Table 1: sample size in each geographic population
```{r}
with(genotype_data, table(Population))
```

## Table 2: observed motif size (by checking difference between allele sizes)
```{r}
#Mluc4 difference in allele sizes
diff(sort(unique(na.omit(c(genotype_data$Mluc4_1b, genotype_data$Mluc4_2b)))))

#Mluc25 difference in allele sizes
diff(sort(unique(na.omit(c(genotype_data$Mluc25_1b, genotype_data$Mluc25_2b)))))

#Mluc34 difference in allele sizes
diff(sort(unique(na.omit(c(genotype_data$Mluc34_1b, genotype_data$Mluc34_2b)))))

#Mluc8 difference in allele sizes
diff(sort(unique(na.omit(c(genotype_data$Mluc8_1b, genotype_data$Mluc8_2b)))))

#Mluc11 difference in allele sizes
diff(sort(unique(na.omit(c(genotype_data$Mluc11_1b, genotype_data$Mluc11_2b)))))

#Mluc29 difference in allele sizes
diff(sort(unique(na.omit(c(genotype_data$Mluc29_1b, genotype_data$Mluc29_2b)))))

#Mluc1 difference in allele sizes
diff(sort(unique(na.omit(c(genotype_data$Mluc1_1b, genotype_data$Mluc1_2b)))))

#Mluc7 difference in allele sizes
diff(sort(unique(na.omit(c(genotype_data$Mluc7_1b, genotype_data$Mluc7_2b)))))

#Mluc30 difference in allele sizes
diff(sort(unique(na.omit(c(genotype_data$Mluc30_1b, genotype_data$Mluc30_2b)))))
```

Genetic diversity measures

Prepare data 
```{r}
genetic_diversity <- data.frame(genotype_data %>%
                   rowwise() %>%
                   summarize(across(1:2),
                             Mluc4 = paste(Mluc4_1b, Mluc4_2b, sep = ":"),
                             Mluc25 = paste(Mluc25_1b, Mluc25_2b, sep = ":"),
                             Mluc34 = paste(Mluc34_1b, Mluc34_2b, sep = ":"),
                             Mluc5 = paste(Mluc5_1b, Mluc5_2b, sep = ":"),
                             Mluc8 = paste(Mluc8_1b, Mluc8_2b, sep = ":"),
                             Mluc11 = paste(Mluc11_1b, Mluc11_2b, sep = ":"),
                             Mluc29 = paste(Mluc29_1b, Mluc29_2b, sep = ":"),
                             Mluc1 = paste(Mluc1_1b, Mluc1_2b, sep = ":"),
                             Mluc7 = paste(Mluc7_1b, Mluc7_2b, sep = ":"),
                             Mluc30 = paste(Mluc30_1b, Mluc30_2b, sep = ":")))

#genind object
genetic_diversity.genind <- adegenet::df2genind(X = genetic_diversity[3:12],
                                 sep = ":",
                                 ncode = NULL,
                                 ind.names = genetic_diversity$Sample,
                                 loc.names = NULL,
                                 pop = factor(genetic_diversity$Population),
                                 NA.char = "NA",
                                 ploidy = 2,
                                 type = "codom",
                                 strata = genetic_diversity[2],
                                 hierarchy = NULL)

#genambig object
genetic_diversity.genambig <- poppr::as.genambig(genetic_diversity.genind)
PopInfo(genetic_diversity.genambig) <- rep(1, times = 336) #Add PopInfo and treat all individuals as from the same genetic population
Ploidies(genetic_diversity.genambig) <- 2 #Convert NA in Ploidies to 2

#genind objects for each geographic population
genetic_diversity_AL.genind <- genetic_diversity.genind[genetic_diversity.genind@pop == "AL"]
genetic_diversity_AS.genind <- genetic_diversity.genind[genetic_diversity.genind@pop == "AS"]
genetic_diversity_CD.genind <- genetic_diversity.genind[genetic_diversity.genind@pop == "CD"]
genetic_diversity_CF.genind <- genetic_diversity.genind[genetic_diversity.genind@pop == "CF"]
genetic_diversity_DI.genind <- genetic_diversity.genind[genetic_diversity.genind@pop == "DI"]
genetic_diversity_HL.genind <- genetic_diversity.genind[genetic_diversity.genind@pop == "HL"]
genetic_diversity_LO.genind <- genetic_diversity.genind[genetic_diversity.genind@pop == "LO"]
genetic_diversity_SL.genind <- genetic_diversity.genind[genetic_diversity.genind@pop == "SL"]
genetic_diversity_SP.genind <- genetic_diversity.genind[genetic_diversity.genind@pop == "SP"]
genetic_diversity_TC.genind <- genetic_diversity.genind[genetic_diversity.genind@pop == "TC"]

#Summary for each genind object
summary_genind <- adegenet::summary(genetic_diversity.genind)
summary_genind_AL <- adegenet::summary(genetic_diversity_AL.genind)
summary_genind_AS <- adegenet::summary(genetic_diversity_AS.genind)
summary_genind_CD <- adegenet::summary(genetic_diversity_CD.genind)
summary_genind_CF <- adegenet::summary(genetic_diversity_CF.genind)
summary_genind_DI <- adegenet::summary(genetic_diversity_DI.genind)
summary_genind_HL <- adegenet::summary(genetic_diversity_HL.genind)
summary_genind_LO <- adegenet::summary(genetic_diversity_LO.genind)
summary_genind_SL <- adegenet::summary(genetic_diversity_SL.genind)
summary_genind_SP <- adegenet::summary(genetic_diversity_SP.genind)
summary_genind_TC <- adegenet::summary(genetic_diversity_TC.genind)

#Also create a genind object without specifying populations (treating all individuals as from the one population)
genetic_diversity_all.genind <- adegenet::df2genind(X = genetic_diversity[3:12],
                                 sep = ":",
                                 ncode = NULL,
                                 ind.names = genetic_diversity$Sample,
                                 loc.names = NULL,
                                 pop = NULL,
                                 NA.char = "NA",
                                 ploidy = 2,
                                 type = "codom",
                                 strata = NULL,
                                 hierarchy = NULL)
pop(genetic_diversity_all.genind) <- rep("All", 336)
```

## Table 2: number of unique alleles
```{r}
genetic_diversity.genind@loc.n.all
```

## Table 2: observed and expected heterozygosity
```{r}
#observed
summary_genind$Hobs

#expected
summary_genind$Hexp
```

There are two identical genotypes, but there are likely from the same bat because of the same bat ID (both are AL0796, "22" and ".1" are added to the original bat ID to indicate year (2022) and duplicate sample name with ".1") 
```{r}
genotype_data[duplicated(genotype_data[,c(5:24)])|duplicated(genotype_data[,c(5:24)], fromLast = TRUE),]
```

## Table 2: polymorphism information content
```{r}
#allele frequencies
AlleleFrequency <- polysat::simpleFreq(genetic_diversity.genambig, samples = Samples(genetic_diversity.genambig), loci = Loci(genetic_diversity.genambig))

#PIC
PIC <- polysat::PIC(AlleleFrequency, loci = Loci(genetic_diversity.genambig), bypop = TRUE, overall = FALSE)
round(PIC, digits = 2)
```

## Table 2: mean error rate per allele, mean error rate per locus based on method in the article, "Genotyping errors: causes, consequences and solutions" by Pompanon et al., https://www.nature.com/articles/nrg1707
```{r}
#replicate 0 is the genotype data used in the actual analysis
replicate_genotype <- read.csv("replicate_genotypes.csv")
```

```{r}
#Script made by Viraj Whabi
#Create a function to find the mode
mode <- function(x){
  u <- na.omit(unique(x)) #ignore NA 
  tab <- tabulate(match(x,u))
  u[tab == max(tab)]
}

calc <- (replicate_genotype
         %>% group_by(Bat_ID, Locus)
         %>% summarize(Allele1_0 = first(Replicate_0),
                       Allele1_1 = first(Replicate_1),
                       Allele1_2 = first(Replicate_2),
                       Allele1_3 = first(Replicate_3),
                       Allele1_4 = first(Replicate_4),
                       Allele2_0 = last(Replicate_0),
                       Allele2_1 = last(Replicate_1),
                       Allele2_2 = last(Replicate_2),
                       Allele2_3 = last(Replicate_3),
                       Allele2_4 = last(Replicate_4),
                       
                       #Reference allele for allele 1
                       #If there are more than one reference alleles, pick the first allele as reference allele
                       Reference1 = (if(length(mode(c(Allele1_0, Allele1_1, Allele1_2, Allele1_3, Allele1_4)))>1){
                         mode(c(Allele1_0, Allele1_1, Allele1_2, Allele1_3, Allele1_4))[1]}
                         else{mode(c(Allele1_0, Allele1_1, Allele1_2, Allele1_3, Allele1_4))}),
                       
                       #Reference allele for allele 2
                       Reference2 = (if(length(mode(c(Allele2_0, Allele2_1, Allele2_2, Allele2_3, Allele2_4)))>1){
                         mode(c(Allele2_0, Allele2_1, Allele2_2, Allele2_3, Allele2_4))[1]}
                         else{mode(c(Allele2_0, Allele2_1, Allele2_2, Allele2_3, Allele2_4))}),
                       
                       #Total number of alleles of a sample
                       Count_Allele = sum(!is.na(c(Allele1_0, Allele1_1, Allele1_2, Allele1_3, Allele1_4,
                                                   Allele2_0, Allele2_1, Allele2_2, Allele2_3, Allele2_4))),
                       
                       #Total number of wrong alleles of a sample
                       Wrong_Allele = sum(c(if(is.na(Allele1_0 != Reference1)) {0} else {Allele1_0 != Reference1},
                                            if(is.na(Allele1_1 != Reference1)) {0} else {Allele1_1 != Reference1},
                                            if(is.na(Allele1_2 != Reference1)) {0} else {Allele1_2 != Reference1},
                                            if(is.na(Allele1_3 != Reference1)) {0} else {Allele1_3 != Reference1},
                                            if(is.na(Allele1_4 != Reference1)) {0} else {Allele1_4 != Reference1},
                                            
                                            if(is.na(Allele2_0 != Reference2)) {0} else {Allele2_0 != Reference2},
                                            if(is.na(Allele2_1 != Reference2)) {0} else {Allele2_1 != Reference2},
                                            if(is.na(Allele2_2 != Reference2)) {0} else {Allele2_2 != Reference2},
                                            if(is.na(Allele2_3 != Reference2)) {0} else {Allele2_3 != Reference2},
                                            if(is.na(Allele2_4 != Reference2)) {0} else {Allele2_4 != Reference2})),
                       #Error rate per allele
                       Error_Allele = Wrong_Allele/Count_Allele,
                       
                       Rep_0 = paste0(Allele1_0,"",Allele2_0),
                       Rep_1 = paste0(Allele1_1,"",Allele2_1),
                       Rep_2 = paste0(Allele1_2,"",Allele2_2),
                       Rep_3 = paste0(Allele1_3,"",Allele2_3),
                       Rep_4 = paste0(Allele1_4,"",Allele2_4),
                       
                       Rep_0 = sub("NANA", NA, Rep_0),
                       Rep_1 = sub("NANA", NA, Rep_1),
                       Rep_2 = sub("NANA", NA, Rep_2),
                       Rep_3 = sub("NANA", NA, Rep_3),
                       Rep_4 = sub("NANA", NA, Rep_4),
                       
                       #Reference locus
                       Locus_Ref = (if(length(mode(c(Rep_0, Rep_1, Rep_2, Rep_3, Rep_4)))>1){
                         mode(c(Rep_0, Rep_1, Rep_2, Rep_3, Rep_4))[1]}
                         else{mode(c(Rep_0, Rep_1, Rep_2, Rep_3, Rep_4))}),
                       
                       #Total number of loci of a sample
                       Count_Locus = sum(!is.na(c(Rep_0, Rep_1, Rep_2, Rep_3, Rep_4))),
                       
                       #Total number of wrong loci of a sample
                       Wrong_Locus = sum(c(if(is.na(Rep_0 != Locus_Ref)) {0} else {Rep_0 != Locus_Ref},
                                           if(is.na(Rep_1 != Locus_Ref)) {0} else {Rep_1 != Locus_Ref},
                                           if(is.na(Rep_2 != Locus_Ref)) {0} else {Rep_2 != Locus_Ref},
                                           if(is.na(Rep_3 != Locus_Ref)) {0} else {Rep_3 != Locus_Ref},
                                           if(is.na(Rep_4 != Locus_Ref)) {0} else {Rep_4 != Locus_Ref})),
                       
                       #Error rate per locus
                       Error_Locus = Wrong_Locus/Count_Locus
                       
         ))

calc2 <- (calc
          %>% group_by(Locus)
          #Mean error rate per allele averaged across samples
          %>% summarize(Mean_Error_Allele = round(mean(Error_Allele), digits = 4),
                        #Mean error rate per locus averaged across samples
                        Mean_Error_Locus = round(mean(Error_Locus), digits = 4)))
calc2
```

## Figure 3A
Prepare STRUCTURE input file
```{r}
MYYU_genotypes3 <- subset(genotype_data2, select = -c(Population, Site, Capture_Date))
MYYU_genotypes3[is.na(MYYU_genotypes3)] <- "-9"
MYYU_genotypes3 <- MYYU_genotypes3 %>%
  mutate(across(.fns = as.character)) %>%
  add_row(Mluc4_1b = "Mluc4", Mluc25_1b = "Mluc25", Mluc34_1b = "Mluc34", Mluc8_1b = "Mluc8", Mluc11_1b = "Mluc11", Mluc29_1b = "Mluc29", Mluc1_1b = "Mluc1", Mluc7_1b = "Mluc7", Mluc30_1b = "Mluc30", .before = 1)
names(MYYU_genotypes3) <- NULL
MYYU_genotypes3[is.na(MYYU_genotypes3)] <- ""
write.delim(MYYU_genotypes3, "MYYU_genotypes.txt", quote = FALSE, row.names = FALSE, sep = "\t")
```

Make a script named "run_structure_MYYU.sh"
```
#!/bin/bash
for K in {1..10}; do
for R in {1..15}; do

structure -m MYYU_mainparams -e MYYU_extraparams -K "$K" -L 9 -N 336 -i "$1" -o "$1".pop"$K"_rep"$R".out

done
done
```

Run as
```
nohup bash run_structure_MYYU.sh MYYU_genotypes.txt &
```

Read STRUCTURE output files
```{r}
ystr_file <- list.files(path="structure_results/structure_results_standard/output", full.names = TRUE)

ystr_list <- readQ(files = ystr_file, indlabfromfile = TRUE)

ystr_table <- tabulateQ(qlist = ystr_list)

ystr_summary <- summariseQ(ystr_table)
```

Use Evanno method to estimate the optimal number of K
```{r}
delta_K <- evannoMethodStructure(data = ystr_summary, exportplot = FALSE, returnplot = FALSE)

scientific_10 <- function(x) {
  parse(text=gsub("e", " %*% 10^", scales::scientific_format()(x)))
}

barplot1 <- ggplot(delta_K, aes(x = k, y = elpdmean)) +
  geom_point(size = 3) +
  geom_line(linewidth = 1) +
  geom_errorbar(aes(ymin = elpdmean-elpdsd, ymax = elpdmean+elpdsd), linewidth = 1) +
  scale_y_continuous(breaks = seq(-14000,-7000,by=1000), limits = c(-14000,-7000), labels = scientific_10) +
  scale_x_continuous(breaks = 1:10) +
  xlab(expression(italic("K"))) +
  ylab("Mean L(K) (± SD)") +
  labs(tag = "A") +
  theme_classic() +
  theme(axis.text.x = element_text(colour = "black", size = 30),
        axis.title.x = element_text(colour = "black", size = 30),
        axis.text.y = element_text(colour = "black", size = 30),
        axis.title.y = element_text(colour = "black", size = 30),
        plot.tag = element_text(size = 40))
```

## Figure 3B
Code each geographic population as an integer
```{r}
MYYU_structure_with_locprior <- genotype_data2 %>%
  mutate(LOC = case_when(Population == "AL" ~ 1,
                         Population == "AS" ~ 2,
                         Population == "CD" ~ 3,
                         Population == "CF" ~ 4,
                         Population == "DI" ~ 5,
                         Population == "HL" ~ 6,
                         Population == "LO" ~ 7,
                         Population == "SL" ~ 8,
                         Population == "SP" ~ 9,
                         Population == "TC" ~ 10), .after = Sample)
```

Prepare STRUCTURE input file
```{r}
MYYU_structure_with_locprior2 <- subset(MYYU_structure_with_locprior, select = -c(Population, Site, Capture_Date))

MYYU_structure_with_locprior2[is.na(MYYU_structure_with_locprior2)] <- "-9"

MYYU_structure_with_locprior2 <- MYYU_structure_with_locprior2 %>%
  mutate(across(.fns = as.character)) %>%
  add_row(Mluc4_1b = "Mluc4", Mluc25_1b = "Mluc25", Mluc34_1b = "Mluc34", Mluc8_1b = "Mluc8", Mluc11_1b = "Mluc11", Mluc29_1b = "Mluc29", Mluc1_1b = "Mluc1", Mluc7_1b = "Mluc7", Mluc30_1b = "Mluc30", .before = 1)

names(MYYU_structure_with_locprior2) <- NULL

MYYU_structure_with_locprior2[is.na(MYYU_structure_with_locprior2)] <- ""

write.delim(MYYU_structure_with_locprior2, "MYYU_genotypes_LocpriorModels.txt", quote = FALSE, row.names = FALSE, sep = "\t")
```

Make a script named "run_structure_MYYU_Locprior.sh" 
```
#!/bin/bash
for K in {1..10}; do
for R in {1..15}; do

structure -m MYYU_mainparams_Locprior -e MYYU_extraparams_Locprior -K "$K" -L 9 -N 336 -i "$1" -o "$1".pop"$K"_rep"$R".out

done
done
```

Run as
```
nohup bash run_structure_MYYU_Locprior.sh MYYU_genotypes_LocpriorModels.txt &
```

Read STRUCTURE output files
```{r}
structure_locprior_file <- list.files(path="structure_results/structure_results_locprior/output", full.names = TRUE)

structure_locprior_list <- readQ(files = structure_locprior_file, indlabfromfile = TRUE)

structure_locprior_table <- tabulateQ(qlist = structure_locprior_list)

structure_locprior_summary <- summariseQ(structure_locprior_table)
```

Use Evanno method to estimate the optimal number of K
```{r}
structure_locprior_delta_K <- evannoMethodStructure(data = structure_locprior_summary, exportplot = FALSE, returnplot = FALSE)

scientific_10 <- function(x) {
  parse(text=gsub("e", " %*% 10^", scales::scientific_format()(x)))
}

barplot2 <- ggplot(structure_locprior_delta_K, aes(x = k, y = elpdmean)) +
  geom_point(size = 3) +
  geom_line(linewidth = 1) +
  geom_errorbar(aes(ymin = elpdmean-elpdsd, ymax = elpdmean+elpdsd), linewidth = 1) +
  scale_y_continuous(breaks = seq(-7900,-7500,by=100), limits = c(-7900,-7500), label = scientific_10) +
  scale_x_continuous(breaks = 1:10) +
  xlab(expression(italic("K"))) +
  ylab("Mean L(K) (± SD)") +
  labs(tag = "B") +
  theme_classic() +
  theme(axis.text.x = element_text(colour = "black", size = 30),
        axis.title.x = element_text(colour = "black", size = 30),
        axis.text.y = element_text(colour = "black", size = 30),
        axis.title.y = element_text(colour = "black", size = 30),
        plot.tag = element_text(size = 40))
```

Fst estimates and analysis of molecular variance

Prepare data
```{r}
Fst_dat <- data.frame(genotype_data2 %>%
                        rowwise() %>%
                        summarize(across(1:2),
                                  Mluc4 = paste(Mluc4_1b, Mluc4_2b, sep = ":"),
                                  Mluc25 = paste(Mluc25_1b, Mluc25_2b, sep = ":"),
                                  Mluc34 = paste(Mluc34_1b, Mluc34_2b, sep = ":"),
                                  Mluc8 = paste(Mluc8_1b, Mluc8_2b, sep = ":"),
                                  Mluc11 = paste(Mluc11_1b, Mluc11_2b, sep = ":"),
                                  Mluc29 = paste(Mluc29_1b, Mluc29_2b, sep = ":"),
                                  Mluc1 = paste(Mluc1_1b, Mluc1_2b, sep = ":"),
                                  Mluc7 = paste(Mluc7_1b, Mluc7_2b, sep = ":"),
                                  Mluc30 = paste(Mluc30_1b, Mluc30_2b, sep = ":")))
#genind object
Fst_dat.genind <- adegenet::df2genind(X = Fst_dat[3:11], 
                                      sep = ":",
                                      ncode = NULL,
                                      ind.names = Fst_dat$Sample,
                                      loc.names = NULL,
                                      pop = factor(Fst_dat$Population),
                                      NA.char = "NA",
                                      ploidy = 2,
                                      type = "codom",
                                      strata = Fst_dat[2],
                                      hierarchy = NULL)
#hierfstat data frame
Fst_dat.hierstat <- hierfstat::genind2hierfstat(Fst_dat.genind)
```

## Table 4
Check the stratification of the data
```{r}
table(strata(Fst_dat.genind, ~Population))
```

Perform analysis of molecular variance
```{r}
amova_results <- poppr.amova(Fst_dat.genind, ~Population, clonecorrect = TRUE, missing = "geno", within = FALSE, method = "pegas")
```

Percentage of the variance
```{r}
amova_results$varcomp/sum(amova_results$varcomp)*100
```

Test significance
```{r}
set.seed(1234)
amova_results2 <- poppr.amova(Fst_dat.genind, ~Population, clonecorrect = TRUE, missing = "geno", within = FALSE, method = "pegas", nperm = 1000)
```

## Figure 4
```{r}
Fst_WC1984 <- hierfstat::pairwise.WCfst(Fst_dat.hierstat, diploid = TRUE)
```

95% bootstrap confidence interval
```{r}
set.seed(1234)
Fst_ci_WC1984 <- hierfstat::boot.ppfst(Fst_dat.hierstat, nboot = 1000, quant = c(0.025,0.975), diploid = TRUE)
```
  
```{r}  
#Script made by Viraj Whabi
Fst <- as.data.frame(Fst_WC1984) %>%
  rownames_to_column(var = "Pop1") %>%
  pivot_longer(cols = -1, names_to = "Pop2", 
               values_to = "Fst") %>%
  rowwise() %>%
  mutate(pop_pair = paste(sort(c(Pop1, Pop2)), collapse = " - ")) %>%
  filter(!is.na(Fst)) %>%
  ungroup()

Fst_ci_lower <- as.data.frame(Fst_ci_WC1984$ll) %>%
  rownames_to_column(var = "Pop1") %>%
  pivot_longer(cols = -1, names_to = "Pop2", 
               values_to = "CI_Lower") %>%
  rowwise() %>%
  mutate(pop_pair = paste(sort(c(Pop1, Pop2)), collapse = " - ")) %>%
  filter(!is.na(CI_Lower)) %>%
  ungroup()
  
Fst_ci_upper <- as.data.frame(Fst_ci_WC1984$ul) %>%
  rownames_to_column(var = "Pop1") %>%
  pivot_longer(cols = -1, names_to = "Pop2", 
               values_to = "CI_Upper") %>%
  rowwise() %>%
  mutate(pop_pair = paste(sort(c(Pop1, Pop2)), collapse = " - ")) %>%
  filter(!is.na(CI_Upper)) %>%
  ungroup()

Fst_ci <- Fst_ci_lower %>%
  left_join(Fst_ci_upper, by = c("pop_pair" = "pop_pair")) %>%
  dplyr::select(-c(Pop1.x, Pop1.y, Pop2.x, Pop2.y))

Fst_all <- Fst %>%
  left_join(Fst_ci, by = c("pop_pair" = "pop_pair")) 

unicode_minus = function(x) sub('^-', '\U2212', format(x))

Fst_plot <- ggplot(Fst_all, aes(x = pop_pair)) + 
  geom_linerange(aes(ymin = CI_Lower, ymax = CI_Upper)) + 
  geom_point(aes(y = Fst), color = "red") + 
  geom_hline(yintercept=0, linetype="dotted") + 
  coord_flip() + 
  xlab("Pair of geographic populations") +
  ylab(expression(italic(F)[ST]~value~with~95*"%"~bootstrap~confidence~interval)) +
  scale_y_continuous(breaks = seq(-0.04,0.08,by=0.01), labels = unicode_minus) +
  theme_linedraw() +
  theme(axis.text.x = element_text(colour = "black", size = 15),
        axis.text.y = element_text(colour = "black", size = 15),
        axis.title.x = element_text(size = 20),
        axis.title.y = element_text(size = 20)) +
  geom_rect(aes(
    xmin = stage("LO - TC", after_scale = xmin-0.5),
    xmax = stage("LO - TC", after_scale = xmax+0.5),
    ymin = -0.04,
    ymax = 0.08), color = "#88CCEE", fill = "#88CCEE", alpha = 0.01) +
  geom_rect(aes(
    xmin = stage("LO - SP", after_scale = xmin-0.5),
    xmax = stage("LO - SP", after_scale = xmax+0.5),
    ymin = -0.04,
    ymax = 0.08), color = "#88CCEE", fill = "#88CCEE", alpha = 0.01) +
  geom_rect(aes(
    xmin = stage("LO - SL", after_scale = xmin-0.5),
    xmax = stage("LO - SL", after_scale = xmax+0.5),
    ymin = -0.04,
    ymax = 0.08), color = "#88CCEE", fill = "#88CCEE", alpha = 0.01) +
  geom_rect(aes(
    xmin = stage("HL - LO", after_scale = xmin-0.5),
    xmax = stage("HL - LO", after_scale = xmax+0.5),
    ymin = -0.04,
    ymax = 0.08), color = "#88CCEE", fill = "#88CCEE", alpha = 0.01) +
  geom_rect(aes(
    xmin = stage("DI - LO", after_scale = xmin-0.5),
    xmax = stage("DI - LO", after_scale = xmax+0.5),
    ymin = -0.04,
    ymax = 0.08), color = "#88CCEE", fill = "#88CCEE", alpha = 0.01) +
  geom_rect(aes(
    xmin = stage("CF - LO", after_scale = xmin-0.5),
    xmax = stage("CF - LO", after_scale = xmax+0.5),
    ymin = -0.04,
    ymax = 0.08), color = "#88CCEE", fill = "#88CCEE", alpha = 0.01) +
  geom_rect(aes(
    xmin = stage("CF - DI", after_scale = xmin-0.5),
    xmax = stage("CF - DI", after_scale = xmax+0.5),
    ymin = -0.04,
    ymax = 0.08), color = "grey", fill = "grey", alpha = 0.01) +
  geom_rect(aes(
    xmin = stage("CD - SP", after_scale = xmin-0.5),
    xmax = stage("CD - SP", after_scale = xmax+0.5),
    ymin = -0.04,
    ymax = 0.08), color = "#CC6677", fill = "#CC6677", alpha = 0.01) +
  geom_rect(aes(
    xmin = stage("CD - LO", after_scale = xmin-0.5),
    xmax = stage("CD - LO", after_scale = xmax+0.5),
    ymin = -0.04,
    ymax = 0.08), color = "#88CCEE", fill = "#88CCEE", alpha = 0.01) +
  geom_rect(aes(
    xmin = stage("CD - DI", after_scale = xmin-0.5),
    xmax = stage("CD - DI", after_scale = xmax+0.5),
    ymin = -0.04,
    ymax = 0.08), color = "#CC6677", fill = "#CC6677", alpha = 0.01) +
  geom_rect(aes(
    xmin = stage("CD - CF", after_scale = xmin-0.5),
    xmax = stage("CD - CF", after_scale = xmax+0.5),
    ymin = -0.04,
    ymax = 0.08), color = "#CC6677", fill = "#CC6677", alpha = 0.01) +
  geom_rect(aes(
    xmin = stage("AS - SP", after_scale = xmin-0.5),
    xmax = stage("AS - SP", after_scale = xmax+0.5),
    ymin = -0.04,
    ymax = 0.08), color = "#DDCC77", fill = "#DDCC77", alpha = 0.01) +
  geom_rect(aes(
    xmin = stage("AS - LO", after_scale = xmin-0.5),
    xmax = stage("AS - LO", after_scale = xmax+0.5),
    ymin = -0.04,
    ymax = 0.08), color = "#88CCEE", fill = "#88CCEE", alpha = 0.01) +
  geom_rect(aes(
    xmin = stage("AS - DI", after_scale = xmin-0.5),
    xmax = stage("AS - DI", after_scale = xmax+0.5),
    ymin = -0.04,
    ymax = 0.08), color = "#DDCC77", fill = "#DDCC77", alpha = 0.01) +
  geom_rect(aes(
    xmin = stage("AS - CF", after_scale = xmin-0.5),
    xmax = stage("AS - CF", after_scale = xmax+0.5),
    ymin = -0.04,
    ymax = 0.08), color = "#DDCC77", fill = "#DDCC77", alpha = 0.01) +
  geom_rect(aes(
    xmin = stage("AL - LO", after_scale = xmin-0.5),
    xmax = stage("AL - LO", after_scale = xmax+0.5),
    ymin = -0.04,
    ymax = 0.08), color = "#88CCEE", fill = "#88CCEE", alpha = 0.01) +
  geom_rect(aes(
    xmin = stage("AL - CF", after_scale = xmin-0.5),
    xmax = stage("AL - CF", after_scale = xmax+0.5),
    ymin = -0.04,
    ymax = 0.08), color = "grey", fill = "grey", alpha = 0.01) +
  geom_rect(aes(
    xmin = stage("AL - CD", after_scale = xmin-0.5),
    xmax = stage("AL - CD", after_scale = xmax+0.5),
    ymin = -0.04,
    ymax = 0.08), color = "#CC6677", fill = "#CC6677", alpha = 0.01) +
  geom_rect(aes(
    xmin = stage("AL - AS", after_scale = xmin-0.5),
    xmax = stage("AL - AS", after_scale = xmax+0.5),
    ymin = -0.04,
    ymax = 0.08), color = "#DDCC77", fill = "#DDCC77", alpha = 0.01) 
```

Isolation by distance and isolation-by-connectivity models

You will not be able to repeat this analysis because the longitude and latitude of sampling sites are sensitive data and are not allowed to be released. Thus, only codes are included. 

Obtain elevation raster layer

## Appendix Figure A2 (without sampling sites plotted on the map)
```{r}
bc <- bc_bound()
rd <- regional_districts()
areas_of_interest <- rd[rd$ADMIN_AREA_NAME == "Regional District of Central Kootenay" 
                        | rd$ADMIN_AREA_NAME == "Regional District of Kootenay Boundary"
                        | rd$ADMIN_AREA_NAME == "Regional District of East Kootenay"
                        | rd$ADMIN_AREA_NAME == "Regional District of Central Okanagan"
                        | rd$ADMIN_AREA_NAME == "Regional District of North Okanagan"
                        | rd$ADMIN_AREA_NAME == "Columbia Shuswap Regional District"
                        | rd$ADMIN_AREA_NAME == "Thompson-Nicola Regional District"
                        | rd$ADMIN_AREA_NAME == "Regional District of Okanagan-Similkameen"
                        | rd$ADMIN_AREA_NAME == "Fraser Valley Regional District"
                        | rd$ADMIN_AREA_NAME == "Metro Vancouver Regional District"
                        | rd$ADMIN_AREA_NAME == "Sunshine Coast Regional District"
                        | rd$ADMIN_AREA_NAME == "Squamish-Lillooet Regional District",]

#Canadian digital elevation model 
elevation <- cded_terra(areas_of_interest)

ggplot() +
  geom_spatraster(data = elevation) +
  scale_fill_viridis_c() +
  labs(fill="Elevation (m)") +
  theme_bw() +
  theme(text = element_text(colour="black", size=20),
        axis.text = element_text(colour="black"))
```

Convert SpatRaster class to RasterLayer class
```{r}
raster_elevation <- raster::raster(elevation)
plot(raster_elevation)
```

Convert negative values in raster to zero
```{r}
raster_elevation2 <- terra::clamp(raster_elevation, lower=0, useValues=FALSE)
plot(raster_elevation2)
```

Reduce the number of cells in raster to decrease computational time
```{r}
raster_elevation3 <- terra::aggregate(raster_elevation2, 10)
plot(raster_elevation3)
```

Create transition matrix. Set transition (conductance) value to the 1/mean(x) of the two cell values being connected, and Moore neighbourhood (a cell connects to its 8 neighbours)
```{r}
tr_matrix <- gdistance::transition(raster_elevation3, transitionFunction = function(x) 1/mean(x), directions = 8)   
plot(raster::raster(tr_matrix))
```

Correct transition matrix values
```{r}
#correction for longlat project and direction > 4
tr_correct1 <- geoCorrection(tr_matrix, type = "c", scl = TRUE)  #for least-cost distances
plot(raster::raster(tr_correct1))
```

Calculate great-circle distance and least-cost distance
```{r}
#calculate distances
short_dist <- as.dist(pointDistance(geographic_coordinates, longlat = TRUE))

#great-circle distance
cost_dist <- costDistance(x = tr_correct1, fromCoords = as.matrix(geographic_coordinates)) #least-cost distance
```

Genetic distance matrix 
```{r}
genetic_Fst.dist <- as.dist(Fst_WC1984)
```

Mantel test 
```{r}
#use great-circle distance
set.seed(1234)
mantel_r_short_dist <- vegan::mantel(genetic_Fst.dist, short_dist, method="spearman",
                                     permutations = 999) 
mantel_r_short_dist

#use least-cost distance
set.seed(1234)
mantel_r_cost_dist <- vegan::mantel(genetic_Fst.dist, cost_dist, method = "spearman",
                                    permutations = 999)
mantel_r_cost_dist
```

## Supplementary figures
## Figure S1
Number of unique alleles 
```{r}
Allele_dflist <- list("All Individuals" = as.data.frame(summary_genind$loc.n.all),
                      "AL" = as.data.frame(summary_genind_AL$loc.n.all),
                      "AS" = as.data.frame(summary_genind_AS$loc.n.all),
                      "CD" = as.data.frame(summary_genind_CD$loc.n.all),
                      "CF" = as.data.frame(summary_genind_CF$loc.n.all),
                      "DI" = as.data.frame(summary_genind_DI$loc.n.all),
                      "HL" = as.data.frame(summary_genind_HL$loc.n.all),
                      "LO" = as.data.frame(summary_genind_LO$loc.n.all),
                      "SL" = as.data.frame(summary_genind_SL$loc.n.all),
                      "SP" = as.data.frame(summary_genind_SP$loc.n.all),
                      "TC" = as.data.frame(summary_genind_TC$loc.n.all))
  
Allele_plotlist <- vector(mode = "list", length = length(names(Allele_dflist)))
names(Allele_plotlist) <- names(Allele_dflist)

for (i in names(Allele_dflist)){
  message(i)
  Allele_plotlist[[i]] <- local({
    i <- i
    x <- ggplot(Allele_dflist[[i]], aes(x=row.names(Allele_dflist[[i]]), y=Allele_dflist[[i]][,1])) +
      geom_bar(stat = "identity", color = "black", fill = "#fde725") +
      theme_classic() +
      scale_y_continuous(breaks = seq(0,30,by=4), limits = c(0,30)) +
      scale_x_discrete(limits = row.names(Allele_dflist[[i]])) +
      xlab("Locus") +
      ylab("Number of unique alleles") +
      ggtitle(print(i)) +
      theme(plot.title = element_text(hjust = 0.5),
            axis.text.x = element_text(color = "black"),
            axis.text.y = element_text(color = "black")) +
      geom_text(aes(label = Allele_dflist[[i]][,1], vjust = -0.25), size = 5)
  })
}

plot_grid(plotlist = Allele_plotlist, nrow = 4) 
```

## Figure S2
```{r}
genetic_diversity_list <- list("All Individuals" = summary_genind,
                               "AL" = summary_genind_AL,
                               "AS" = summary_genind_AS,
                               "CD" = summary_genind_CD,
                               "CF" = summary_genind_CF,
                               "DI" = summary_genind_DI,
                               "HL" = summary_genind_HL,
                               "LO" = summary_genind_LO,
                               "SL" = summary_genind_SL, 
                               "SP" = summary_genind_SP, 
                               "TC" = summary_genind_TC)

Heterozygosity_dflist <- vector(mode = "list", length = length(names(genetic_diversity_list)))
names(Heterozygosity_dflist) <- names(genetic_diversity_list)
  
for (i in names(genetic_diversity_list)) {
  message(i) 
  Heterozygosity_dflist[[i]] <- local({
    i <- i
    x <- rbind(data.frame(Locus = names(genetic_diversity_list[[i]]$Hobs),
                          fill = "Hobs",
                          Value = as.vector(genetic_diversity_list[[i]]$Hobs))
               ,data.frame(Locus = names(genetic_diversity_list[[i]]$Hexp),
                           fill = "Hexp",
                           Value = as.vector(genetic_diversity_list[[i]]$Hexp)))
  })
}

Heterozygosity_plotlist <- vector(mode = "list", length = length(names(Heterozygosity_dflist)))
names(Heterozygosity_plotlist) <- names(Heterozygosity_dflist)

for (i in names(Heterozygosity_dflist)) {
  message(i) 
  Heterozygosity_plotlist[[i]] <- local({
    i <- i
    x <- ggplot(Heterozygosity_dflist[[i]], aes(x=Heterozygosity_dflist[[i]][,1], y=Heterozygosity_dflist[[i]][,3], fill=Heterozygosity_dflist[["AL"]][,2])) +
      geom_bar(stat = "identity", position = "dodge", color = "black") +
      scale_y_continuous(breaks = c(0,0.25,0.5,0.75,1), limits = c(0,1)) +
      scale_x_discrete(limits = Heterozygosity_dflist[[i]][,1][1:10]) +
      theme_classic() +
      xlab("Locus") +
      ylab("Heterozygosity") +
      labs(fill = "") +
      scale_fill_viridis_d(labels = c("Expected heterozygosity", "Observed heterozygosity")) +
      ggtitle(print(i)) +
      theme(plot.title = element_text(hjust = 0.5),
            axis.text.x = element_text(angle = 90, color = "black"),
            axis.text.y = element_text(color = "black")) 
  })
}

plot_grid(plotlist = Heterozygosity_plotlist, nrow = 4) 
```


Tests for Hardy-Weinberg equilibrium, heterozygote deficiency, heterozygote excess, linkage disequilibrium in all individuals and in each geographic population using Genepop program (version 4.8.3)

Prepare Genepop input file
```{r}
graph4lg::genind_to_genepop(genetic_diversity.genind, output = "genetic_diversity_genepop.txt")

#All individuals treated as one population
graph4lg::genind_to_genepop(genetic_diversity_all.genind, output = "genetic_diversity_all_genepop.txt")
```

Parameters: 

Option 1: 1 (Hardy-Weinberg exact tests (several options))

Sub-option: 3 (HW test for each locus in each population: Probability test)

The complete enumeration test can be performed for some loci
Do you want it whenever it is possible (y/n, default=yes) ? n

Setting Markov chain parameters

Dememorization number (default = 10000): 10000

Number of batches (default = 20): 100

Iterations per batch (default = 5000): 5000

Test for heterozygote deficiency

Parameters:

Option: 1 (Hardy-Weinberg exact tests (several options))

Sub-option: 1 (HW test for each locus in each population: H1 = Heterozygote deficiency)

The complete enumeration test can be performed for some loci
Do you want it whenever it is possible (y/n, default=yes) ? n

Setting Markov chain parameters

Dememorization number (default = 10000): 10000

Number of batches (default = 20): 100

Iterations per batch (default = 5000): 5000

Test for Heterozygote excess

Parameters:

Option: 1 (Hardy-Weinberg exact tests (several options))

Sub-option: 2 (HW test for each locus in each population: H1 = Heterozygote excess)

The complete enumeration test can be performed for some loci
Do you want it whenever it is possible (y/n, default=yes) ? n

Setting Markov chain parameters

Dememorization number (default = 10000): 10000

Number of batches (default = 20): 100

Iterations per batch (default = 5000): 5000


Adjust p-values for multiple comparison 


All individuals

## Table S1
```{r}
#Hardy-Weinberg equilibrium
p_hwe <- c(0.0542, 0.1944, 0.5902, 0.0000, 0.1224, 1.0000, 0.2251, 0.1875, 0.0000)
round(p.adjust(p_hwe, method = "BH"), digits = 4)

#Heterozygote deficiency
p_hd <- c(0.0220, 0.1385, 0.7692, 0.1141, 0.9991, 1.0000, 0.2952, 0.4796, 0.0000)
round(p.adjust(p_hd, method = "BH"), digits = 4)
  
#Heterozygote excess
p_he <- c(0.9896, 0.8307, 0.2578, 0.8856, 0.0012, 0.9312, 0.7174, 0.4906, 1.0000)
round(p.adjust(p_he, method = "BH"), digits = 4 )
```

Hardy-Weinberg equilibrium for each geographic population

## Table S2
```{r}
#AL
AL_hwe <- c(0.1141, 0.8518, 0.8043, 0.1225, 0.1597, NA, 1.0000, 0.4099, 0.0297)
round(p.adjust(AL_hwe, method = "BH"), digits = 4)

#AS
AS_hwe <- c(0.2264, 0.1434, 0.1743, 0.8308, 1.0000, NA, 0.0774, 0.3250, 0.1826)
round(p.adjust(AS_hwe, method = "BH"), digits = 4)

#CD
CD_hwe <- c(1.0000, 0.3850, 0.7669, 0.2719, 1.0000, NA, 0.7347, 0.9101, 0.1996)
round(p.adjust(CD_hwe, method = "BH"), digits = 4)

#CF
CF_hwe <- c(0.7510, 0.2105, 0.8381, 0.0793, 0.3996, 1.0000, 0.8806, 0.0681, 0.0080)
round(p.adjust(CF_hwe, method = "BH"), digits = 4)

#DI
DI_hwe <- c(0.1580, 0.6524, 0.0333, 0.7206, 0.0858, 1.0000, 0.1732, 0.7639, 0.0017)
round(p.adjust(DI_hwe, method = "BH"), digits = 4)

#HL
HL_hwe <- c(1.0000, 0.4258, 0.7059, 0.2532, 0.4246, 1.0000, 0.1249, 0.7961, 0.0132)
round(p.adjust(HL_hwe, method = "BH"), digits = 4)

#LO
LO_hwe <- c(0.0031, 0.3891, 0.2908, 0.4179, 0.6350, NA, 1.0000, 0.2931, 0.0612)
round(p.adjust(LO_hwe, method = "BH"), digits = 4)

#SL
SL_hwe <- c(1.0000, 0.6495, 0.9790, 0.1807, 1.0000, NA, 1.0000, 0.2441, 0.0000)
round(p.adjust(SL_hwe, method = "BH"), digits = 4)

#SP
SP_hwe <- c(1.0000, 0.3944, 0.9643, 0.6068, 0.6107, NA, 0.1448, 0.2261, 0.0260)
round(p.adjust(SP_hwe, method = "BH"), digits = 4)

#TC
TC_hwe <- c(1.0000, 0.2177, 0.2440, 0.4141, 0.5650, 1.0000, 1.0000, 0.5611, 0.0390)
round(p.adjust(TC_hwe, method = "BH"), digits = 4)
```

Heterozygote deficiency for each geographic population

## Table S3
```{r}
#AL
AL_hd <- c(0.0855, 0.6811, 0.4000, 0.1071, 0.6540, NA, 0.7538, 0.1251, 0.0788)
round(p.adjust(AL_hd, method = "BH"), digits = 4)

#AS
AS_hd <- c(0.9739, 0.1477, 0.3089, 0.5074, 1.0000, NA, 0.0688, 0.5202, 0.0050)
round(p.adjust(AS_hd, method = "BH"), digits = 4)

#CD
CD_hd <- c(0.6021, 0.6357, 0.4483, 0.9694, 1.0000, NA, 0.7347, 0.6517, 0.1865)
round(p.adjust(CD_hd, method = "BH"), digits = 4)

#CF
CF_hd <- c(0.4334, 0.7222, 0.9336, 0.9576, 0.9725, 1.0000, 0.8222, 0.5242, 0.2099)
round(p.adjust(CF_hd, method = "BH"), digits = 4)

#DI
DI_hd <- c(0.0970, 0.4399, 0.6849, 0.6756, 0.8941, 1.0000, 0.0327, 0.4641, 0.0045)
round(p.adjust(DI_hd, method = "BH"), digits = 4)

#HL
HL_hd <- c(0.5491, 0.2072, 0.3433, 0.5859, 0.7131, 1.0000, 0.0862, 0.4521, 0.0230)
round(p.adjust(HL_hd, method = "BH"), digits = 4)

#LO
LO_hd <- c(0.0023, 0.5174, 0.3008, 1.0000, 1.0000, NA, 1.0000, 0.9156, 0.0734)
round(p.adjust(LO_hd, method = "BH"), digits = 4)

#SL
SL_hd <- c(0.7625, 0.6115, 0.5191, 0.2018, 1.0000, NA, 1.0000, 0.8485, 0.0039)
round(p.adjust(SL_hd, method = "BH"), digits = 4)

#SP
SP_hd <- c(1.0000, 0.4254, 0.8244, 0.7351, 0.9344, NA, 0.7587, 0.6558, 0.0176)
round(p.adjust(SP_hd, method = "BH"), digits = 4)

#TC
TC_hd <- c(0.6196, 0.1605, 0.5369, 1.0000, 0.7889, 1.0000, 1.0000, 0.3213, 0.0078)
round(p.adjust(TC_hd, method = "BH"), digits = 4)
```


Heterozygote excess for each geographic population

## Table S4
```{r}
#AL
AL_he <- c(0.9825, 0.3396, 0.6024, 0.8936, 0.3776, NA, 0.3876, 0.8771, 0.9212)
round(p.adjust(AL_he, method = "BH"), digits = 4)

#AS
AS_he <- c(0.1401, 0.8674, 0.6917, 0.5910, 0.8377, NA, 0.9663, 0.4833, 0.9950)
round(p.adjust(AS_he, method = "BH"), digits = 4)

#CD
CD_he <- c(0.7465, 0.4485, 0.5963, 0.0815, 0.7838, NA, 0.4824, 0.3888, 0.8417)
round(p.adjust(CD_he, method = "BH"), digits = 4)

#CF
CF_he <- c(0.7794, 0.2800, 0.0670, 0.0462, 0.0348, 0.9930, 0.2911, 0.4758, 0.7932)
round(p.adjust(CF_he, method = "BH"), digits = 4)

#DI
DI_he <- c(0.9855, 0.5752, 0.3176, 0.3305, 0.1499, 0.9843, 0.9784, 0.5720, 0.9963)
round(p.adjust(DI_he, method = "BH"), digits = 4)

#HL
HL_he <- c(0.8150, 0.8074, 0.6770, 0.4898, 0.4659, 0.9776, 0.9635, 0.5782, 0.9925)
round(p.adjust(HL_he, method = "BH"), digits = 4)

#LO
LO_he <- c(0.9999, 0.6196, 0.7205, 0.0038, 0.3412, NA, 0.6772, 0.0912, 0.9423)
round(p.adjust(LO_he, method = "BH"), digits = 4)

#SL
SL_he <- c(0.7102, 0.4192, 0.5889, 0.8134, 0.2517, NA, 0.3720, 0.2324, 0.9969)
round(p.adjust(SL_he, method = "BH"), digits = 4)

#SP
SP_he <- c(0.4816, 0.6067, 0.2839, 0.4894, 0.3482, NA, 0.3472, 0.4765, 0.9930)
round(p.adjust(SP_he, method = "BH"), digits = 4)

#TC
TC_he <- c(0.8370, 0.8801, 0.4662, 0.0271, 0.4152, 0.9780, 0.4200, 0.6814, 0.9931)
round(p.adjust(TC_he, method = "BH"), digits = 4)
```


Test for linkage disequilibrium


Use Genepop program (version 4.8.3)

Null hypothesis tested by the program: Genotypes at one locus are independent from genotypes at the other locus

Parameters:

Option: 2 (Exact tests for genotypic disequilibrium (several options))

Sub-option: 1 (Test for each pair of loci in each population)

Setting Markov chain parameters
Dememorization number (default = 10000): 10000

Number of batches (default = 100): 100

Iterations per batch (default = 5000): 5000 

Load results
```{r}
#Linkage disequilibrium tested in all individuals
LD_tests_all <- read.table("genepop_linkage_disequilibrium_results/LD_all_genepop.csv", sep = ",", header = TRUE)

LD_tests_all2 <- LD_tests_all %>% 
  group_by(Pop) %>%
  mutate(P.Value_adjust = round(p.adjust(P.Value, method = "BH"), digit = 4)) %>%
  ungroup() %>%
  rowwise() %>%
  mutate(Rejection = ifelse(P.Value_adjust <= 0.05, "Yes", "No")) %>%
  ungroup() %>%
  filter(Locus_1 != "Mluc5") %>% #Remove Mluc5 since this locus is monomorphic
  filter(Locus_2 != "Mluc5")

#Linkage disequilibrium tested in each geographic population
LD_tests <- read.table("genepop_linkage_disequilibrium_results/LD_genepop.csv", sep = ",", header = TRUE)

LD_tests2 <- LD_tests %>% 
  group_by(Pop) %>%
  mutate(P.Value_adjust = p.adjust(P.Value, method = "BH")) %>%
  ungroup() %>%
  rowwise() %>%
  mutate(Rejection = ifelse(P.Value_adjust <= 0.05, "Yes", "No")) %>%
  ungroup() %>%
  filter(Locus_1 != "Mluc5") %>%
  filter(Locus_2 != "Mluc5")
```

## Figure S3
```{r}
#Script made by Veronica Thorn

#All individuals
LD_mat <- matrix(nrow = 8, ncol = 8)
rownames(LD_mat) <- unique(LD_tests_all2$Locus_1)
colnames(LD_mat) <- unique(LD_tests_all2$Locus_2)

for(i in 1:nrow(LD_tests_all2)){
  LD_mat[LD_tests_all2$Locus_1[i], LD_tests_all2$Locus_2[i]] <- LD_tests_all2$P.Value_adjust[i]
}

LD_all <- {
  corrplot(LD_mat,
           is.corr = FALSE,
           type = "upper",
           method = "color",
           tl.col = "black",
           #addCoef.col = "black",
           col = viridis(100, direction = -1),
           col.lim = c(0,1),
           na.label = "NA",
           na.label.col = "black",
           tl.cex = 2,
           cl.cex = 2,
           number.cex = 2,
           p.mat = LD_mat,
           sig.level = c(0.001, 0.01, 0.05),
           pch.cex = 2,
           insig = "label_sig"
           )
  mtext("All Individuals", at=4.5, line=-10, cex=4)
  
  recordPlot()
}

png(height = 1200, width = 1200, file = "LD_all.png")
replayPlot(LD_all)
dev.off()

#Each population 
LD_list <- split(LD_tests2, f = as.factor(LD_tests2$Pop))

LD_plotlist <- vector(mode = "list", length = length(names(LD_list)))
names(LD_plotlist) <- names(LD_list)

for (x in names(LD_list)) {
  message(x) 
  LD_plotlist[[x]] <- local({
    x <- x
    LD_mat <- matrix(nrow = 8, ncol = 8)
    rownames(LD_mat) <- unique(LD_list[[x]]$Locus_1)
    colnames(LD_mat) <- unique(LD_list[[x]]$Locus_2) 
    for(i in 1:nrow(LD_list[[x]])){
      LD_mat[LD_list[[x]]$Locus_1[i], LD_list[[x]]$Locus_2[[i]]] <- LD_list[[x]]$P.Value_adjust[i]
    }
    plot <- { 
      corrplot(LD_mat,
               is.corr = FALSE,
               type = "upper",
               method = "color",
               tl.col = "black",
               #addCoef.col = "black",
               col = viridis(100, direction = -1),
               col.lim = c(0,1),
               na.label = "NA",
               na.label.col = "black",
               tl.cex = 2,
               cl.cex = 2,
               number.cex = 2,
               p.mat = LD_mat,
               sig.level = c(0.001, 0.01, 0.05),
               pch.cex = 2,
               insig = "label_sig")
      mtext(print(x), at=4.5, line=-10, cex=4)
      
      recordPlot()
    }
  })
}

for (x in names(LD_plotlist)) {
  png(height = 1200, width = 1200, file = paste0("LD_", x, ".png"))
  replayPlot(LD_plotlist[[x]])
  dev.off()
}
```

Allele frequency plot

## Figures S5-15
```{r}
AlleleFreq.genambig <- poppr::as.genambig(genetic_diversity_TC.genind) #Modify this line for different geographic populations

PopInfo(AlleleFreq.genambig) <- rep(1, times = nrow(AlleleFreq.genambig@Genotypes)) #Add PopInfo and treat all individuals as from the same genetic population
Ploidies(AlleleFreq.genambig) <- 2 #Convert NA in Ploidies to 2

AlleleFrequency <- polysat::simpleFreq(AlleleFreq.genambig, samples = Samples(AlleleFreq.genambig), loci = Loci(AlleleFreq.genambig))

Mluc4_AlleleFrequency <- pivot_longer(AlleleFrequency, cols = starts_with("Mluc4"), names_to = "Mluc4", values_to = "Frequency") %>%
  dplyr::select(c("Mluc4", "Frequency")) %>%
  mutate(Mluc4 = gsub("Mluc4.", "", Mluc4))

Mluc4_AlleleFrequency_plot <- ggplot(Mluc4_AlleleFrequency, aes(x=Mluc4, y=Frequency)) +
  geom_bar(stat = "identity", color = "black", fill = "#fde725") +
  theme_classic() +
  scale_y_continuous(breaks = seq(0,1,by=0.1), limits = c(0,1)) + 
  geom_hline(yintercept=0.5, linetype="dotted", linewidth = 2) +
  xlab("") +
  ylab("Allele Frequency") +
  ggtitle("Mluc4") +
  theme(plot.title = element_text(hjust = 0.5, size = 30),
        axis.text.x = element_text(color = "black", size = 30, angle = 90),
        axis.text.y = element_text(color = "black", size = 30),
        axis.title.x = element_text(size = 30),
        axis.title.y = element_text(size = 30))


Mluc25_AlleleFrequency <- pivot_longer(AlleleFrequency, cols = starts_with("Mluc25"), names_to = "Mluc25", values_to = "Frequency") %>%
  dplyr::select(c("Mluc25", "Frequency")) %>%
  mutate(Mluc25 = gsub("Mluc25.", "", Mluc25))

Mluc25_AlleleFrequency_plot <- ggplot(Mluc25_AlleleFrequency, aes(x=Mluc25, y=Frequency)) +
  geom_bar(stat = "identity", color = "black", fill = "#fde725") +
  theme_classic() +
  scale_y_continuous(breaks = seq(0,1,by=0.1), limits = c(0,1)) + 
  geom_hline(yintercept=0.5, linetype="dotted", linewidth = 2) +
  xlab("") +
  ylab("Allele Frequency") +
  ggtitle("Mluc25") +
  theme(plot.title = element_text(hjust = 0.5, size = 30),
        axis.text.x = element_text(color = "black", size = 30, angle = 90),
        axis.text.y = element_text(color = "black", size = 30),
        axis.title.x = element_text(size = 30),
        axis.title.y = element_text(size = 30))


Mluc34_AlleleFrequency <- pivot_longer(AlleleFrequency, cols = starts_with("Mluc34"), names_to = "Mluc34", values_to = "Frequency") %>%
  dplyr::select(c("Mluc34", "Frequency")) %>%
  mutate(Mluc34 = gsub("Mluc34.", "", Mluc34))

Mluc34_AlleleFrequency_plot <- ggplot(Mluc34_AlleleFrequency, aes(x=Mluc34, y=Frequency)) +
  geom_bar(stat = "identity", color = "black", fill = "#fde725") +
  theme_classic() +
  scale_y_continuous(breaks = seq(0,1,by=0.1), limits = c(0,1)) + 
  geom_hline(yintercept=0.5, linetype="dotted", linewidth = 2) +
  xlab("") +
  ylab("Allele Frequency") +
  ggtitle("Mluc34") +
  theme(plot.title = element_text(hjust = 0.5, size = 30),
        axis.text.x = element_text(color = "black", size = 30, angle = 90),
        axis.text.y = element_text(color = "black", size = 30),
        axis.title.x = element_text(size = 30),
        axis.title.y = element_text(size = 30))


Mluc8_AlleleFrequency <- pivot_longer(AlleleFrequency, cols = starts_with("Mluc8"), names_to = "Mluc8", values_to = "Frequency") %>%
  dplyr::select(c("Mluc8", "Frequency")) %>%
  mutate(Mluc8 = gsub("Mluc8.", "", Mluc8))

Mluc8_AlleleFrequency_plot <- ggplot(Mluc8_AlleleFrequency, aes(x=Mluc8, y=Frequency)) +
  geom_bar(stat = "identity", color = "black", fill = "#fde725") +
  theme_classic() +
  scale_y_continuous(breaks = seq(0,1,by=0.1), limits = c(0,1)) + 
  geom_hline(yintercept=0.5, linetype="dotted", linewidth = 2) +
  xlab("") +
  ylab("Allele Frequency") +
  ggtitle("Mluc8") +
  theme(plot.title = element_text(hjust = 0.5, size = 30),
        axis.text.x = element_text(color = "black", size = 30, angle = 90),
        axis.text.y = element_text(color = "black", size = 30),
        axis.title.x = element_text(size = 30),
        axis.title.y = element_text(size = 30))


Mluc11_AlleleFrequency <- pivot_longer(AlleleFrequency, cols = starts_with("Mluc11"), names_to = "Mluc11", values_to = "Frequency") %>%
  dplyr::select(c("Mluc11", "Frequency")) %>%
  mutate(Mluc11 = gsub("Mluc11.", "", Mluc11))

Mluc11_AlleleFrequency_plot <- ggplot(Mluc11_AlleleFrequency, aes(x=Mluc11, y=Frequency)) +
  geom_bar(stat = "identity", color = "black", fill = "#fde725") +
  theme_classic() +
  scale_y_continuous(breaks = seq(0,1,by=0.1), limits = c(0,1)) + 
  geom_hline(yintercept=0.5, linetype="dotted", linewidth = 2) +
  xlab("") +
  ylab("Allele Frequency") +
  ggtitle("Mluc11") +
  theme(plot.title = element_text(hjust = 0.5, size = 30),
        axis.text.x = element_text(color = "black", size = 30, angle = 90),
        axis.text.y = element_text(color = "black", size = 30),
        axis.title.x = element_text(size = 30),
        axis.title.y = element_text(size = 30))


Mluc29_AlleleFrequency <- pivot_longer(AlleleFrequency, cols = starts_with("Mluc29"), names_to = "Mluc29", values_to = "Frequency") %>%
  dplyr::select(c("Mluc29", "Frequency")) %>%
  mutate(Mluc29 = gsub("Mluc29.", "", Mluc29))

Mluc29_AlleleFrequency_plot <- ggplot(Mluc29_AlleleFrequency, aes(x=Mluc29, y=Frequency)) +
  geom_bar(stat = "identity", color = "black", fill = "#fde725") +
  theme_classic() +
  scale_y_continuous(breaks = seq(0,1,by=0.1), limits = c(0,1)) + 
  geom_hline(yintercept=0.5, linetype="dotted", linewidth = 2) +
  xlab("") +
  ylab("Allele Frequency") +
  ggtitle("Mluc29") +
 theme(plot.title = element_text(hjust = 0.5, size = 30),
        axis.text.x = element_text(color = "black", size = 30, angle = 90),
        axis.text.y = element_text(color = "black", size = 30),
        axis.title.x = element_text(size = 30),
        axis.title.y = element_text(size = 30))


Mluc1_AlleleFrequency <- pivot_longer(AlleleFrequency, cols = starts_with("Mluc1"), names_to = "Mluc1", values_to = "Frequency") %>%
  dplyr::select(c("Mluc1", "Frequency")) %>%
  mutate(Mluc1 = gsub("Mluc1.", "", Mluc1, fixed = TRUE)) %>%
  filter(!grepl("Mluc11", Mluc1))

Mluc1_AlleleFrequency_plot <- ggplot(Mluc1_AlleleFrequency, aes(x=Mluc1, y=Frequency)) +
  geom_bar(stat = "identity", color = "black", fill = "#fde725") +
  theme_classic() +
  scale_y_continuous(breaks = seq(0,1,by=0.1), limits = c(0,1)) + 
  geom_hline(yintercept=0.5, linetype="dotted", linewidth = 2) +
  xlab("") +
  ylab("Allele Frequency") +
  ggtitle("Mluc1") +
  theme(plot.title = element_text(hjust = 0.5, size = 30),
        axis.text.x = element_text(color = "black", size = 30, angle = 90),
        axis.text.y = element_text(color = "black", size = 30),
        axis.title.x = element_text(size = 30),
        axis.title.y = element_text(size = 30))


Mluc7_AlleleFrequency <- pivot_longer(AlleleFrequency, cols = starts_with("Mluc7"), names_to = "Mluc7", values_to = "Frequency") %>%
  dplyr::select(c("Mluc7", "Frequency")) %>%
  mutate(Mluc7 = gsub("Mluc7.", "", Mluc7))

Mluc7_AlleleFrequency_plot <- ggplot(Mluc7_AlleleFrequency, aes(x=Mluc7, y=Frequency)) +
  geom_bar(stat = "identity", color = "black", fill = "#fde725") +
  theme_classic() +
  scale_y_continuous(breaks = seq(0,1,by=0.1), limits = c(0,1)) + 
  geom_hline(yintercept=0.5, linetype="dotted", linewidth = 2) +
  xlab("") +
  ylab("Allele Frequency") +
  ggtitle("Mluc7") +
  theme(plot.title = element_text(hjust = 0.5, size = 30),
        axis.text.x = element_text(color = "black", size = 30, angle = 90),
        axis.text.y = element_text(color = "black", size = 30),
        axis.title.x = element_text(size = 30),
        axis.title.y = element_text(size = 30))


Mluc30_AlleleFrequency <- pivot_longer(AlleleFrequency, cols = starts_with("Mluc30"), names_to = "Mluc30", values_to = "Frequency") %>%
  dplyr::select(c("Mluc30", "Frequency")) %>%
  mutate(Mluc30 = gsub("Mluc30.", "", Mluc30))

Mluc30_AlleleFrequency_plot <- ggplot(Mluc30_AlleleFrequency, aes(x=Mluc30, y=Frequency)) +
  geom_bar(stat = "identity", color = "black", fill = "#fde725") +
  theme_classic() +
  scale_y_continuous(breaks = seq(0,1,by=0.1), limits = c(0,1)) + 
  geom_hline(yintercept=0.5, linetype="dotted", linewidth = 2) +
  xlab("") +
  ylab("Allele Frequency") +
  ggtitle("Mluc30") +
  theme(plot.title = element_text(hjust = 0.5, size = 30),
        axis.text.x = element_text(color = "black", size = 30, angle = 90),
        axis.text.y = element_text(color = "black", size = 30),
        axis.title.x = element_text(size = 30),
        axis.title.y = element_text(size = 30))

Final_plot <- plot_grid(Mluc4_AlleleFrequency_plot, Mluc25_AlleleFrequency_plot, Mluc34_AlleleFrequency_plot, Mluc8_AlleleFrequency_plot, Mluc11_AlleleFrequency_plot, Mluc29_AlleleFrequency_plot, Mluc1_AlleleFrequency_plot, Mluc7_AlleleFrequency_plot, Mluc30_AlleleFrequency_plot, nrow = 5, labels = AlleleFreq.genambig@PopNames, label_size = 30)
```
