# Supplementary material for: High Diversity and Low Genetic Differentiation Among Geographic Populations of Myotis yumanensis in Western Canada
Source: Animals (Basel). 2025 Feb 18;15(4):578. doi: 10.3390/ani15040578 (PMC11851726; doi:10.3390/ani15040578)
Supplement: Supplementary file 1 [file animals-15-00578-s001.zip › replicate_genotypes.csv]

Bat_ID	Locus	Allele	Replicate_0	Replicate_1	Replicate_2	Replicate_3	Replicate_4
220406-01	Mluc1	1	126	126	126	NA	NA
220406-01	Mluc1	2	126	126	126	NA	NA
220406-02	Mluc1	1	122	122	NA	NA	NA
220406-02	Mluc1	2	126	126	NA	NA	NA
220406-04	Mluc1	1	126	126	126	126	NA
220406-04	Mluc1	2	126	126	126	126	NA
220406-01	Mluc4	1	135	135	135	135	NA
220406-01	Mluc4	2	135	135	135	135	NA
220406-02	Mluc4	1	135	135	NA	NA	NA
220406-02	Mluc4	2	151	151	NA	NA	NA
220406-03	Mluc4	1	135	135	NA	NA	NA
220406-03	Mluc4	2	135	135	NA	NA	NA
220406-04	Mluc4	1	151	151	151	151	151
220406-04	Mluc4	2	151	151	151	151	151
220406-06	Mluc4	1	135	135	NA	NA	NA
220406-06	Mluc4	2	151	151	NA	NA	NA
220406-07	Mluc4	1	135	135	NA	NA	NA
220406-07	Mluc4	2	151	151	NA	NA	NA
220406-08	Mluc4	1	135	135	NA	NA	NA
220406-08	Mluc4	2	151	151	NA	NA	NA
220406-09	Mluc4	1	135	135	NA	NA	NA
220406-09	Mluc4	2	135	135	NA	NA	NA
220406-10	Mluc4	1	151	151	NA	NA	NA
220406-10	Mluc4	2	151	151	NA	NA	NA
220406-13	Mluc4	1	151	151	NA	NA	NA
220406-13	Mluc4	2	151	151	NA	NA	NA
220406-15	Mluc4	1	135	135	NA	NA	NA
220406-15	Mluc4	2	151	151	NA	NA	NA
220406-16	Mluc4	1	135	135	NA	NA	NA
220406-16	Mluc4	2	135	135	NA	NA	NA
220725-05	Mluc4	1	135	135	NA	NA	NA
220725-05	Mluc4	2	135	135	NA	NA	NA
220725-09	Mluc4	1	151	135	NA	NA	NA
220725-09	Mluc4	2	151	151	NA	NA	NA
220725-17	Mluc4	1	151	135	NA	NA	NA
220725-17	Mluc4	2	151	151	NA	NA	NA
220726-07	Mluc4	1	135	135	NA	NA	NA
220726-07	Mluc4	2	135	135	NA	NA	NA
220728-07	Mluc4	1	135	135	NA	NA	NA
220728-07	Mluc4	2	135	135	NA	NA	NA
220728-13	Mluc4	1	151	151	NA	NA	NA
220728-13	Mluc4	2	151	151	NA	NA	NA
220728-15	Mluc4	1	135	135	NA	NA	NA
220728-15	Mluc4	2	135	135	NA	NA	NA
220728-18	Mluc4	1	135	135	NA	NA	NA
220728-18	Mluc4	2	135	135	NA	NA	NA
220728-19	Mluc4	1	135	135	NA	NA	NA
220728-19	Mluc4	2	135	135	NA	NA	NA
220728-20	Mluc4	1	151	151	151	NA	NA
220728-20	Mluc4	2	151	151	151	NA	NA
220728-23	Mluc4	1	135	135	NA	NA	NA
220728-23	Mluc4	2	135	135	NA	NA	NA
220728-30	Mluc4	1	135	135	NA	NA	NA
220728-30	Mluc4	2	135	135	NA	NA	NA
220728-32	Mluc4	1	135	135	NA	NA	NA
220728-32	Mluc4	2	135	135	NA	NA	NA
220728-33	Mluc4	1	151	135	NA	NA	NA
220728-33	Mluc4	2	151	151	NA	NA	NA
220728-35	Mluc4	1	135	135	NA	NA	NA
220728-35	Mluc4	2	151	151	NA	NA	NA
220728-38	Mluc4	1	151	135	NA	NA	NA
220728-38	Mluc4	2	151	151	NA	NA	NA
220728-39	Mluc4	1	135	135	NA	NA	NA
220728-39	Mluc4	2	135	135	NA	NA	NA
220728-45	Mluc4	1	135	151	135	NA	NA
220728-45	Mluc4	2	151	151	151	NA	NA
220728-46	Mluc4	1	135	135	NA	NA	NA
220728-46	Mluc4	2	151	151	NA	NA	NA
220728-47	Mluc4	1	135	135	NA	NA	NA
220728-47	Mluc4	2	151	151	NA	NA	NA
220728-48	Mluc4	1	135	135	NA	NA	NA
220728-48	Mluc4	2	135	135	NA	NA	NA
220728-49	Mluc4	1	151	151	NA	NA	NA
220728-49	Mluc4	2	151	151	NA	NA	NA
220728-51	Mluc4	1	135	135	NA	NA	NA
220728-51	Mluc4	2	151	151	NA	NA	NA
220728-56	Mluc4	1	135	135	NA	NA	NA
220728-56	Mluc4	2	135	135	NA	NA	NA
23TC0031	Mluc4	1	135	135	NA	NA	NA
23TC0031	Mluc4	2	135	135	NA	NA	NA
220406-01	Mluc7	1	196	196	196	NA	NA
220406-01	Mluc7	2	196	196	196	NA	NA
220406-02	Mluc7	1	200	200	NA	NA	NA
220406-02	Mluc7	2	208	208	NA	NA	NA
220406-04	Mluc7	1	200	200	200	200	NA
220406-04	Mluc7	2	212	212	212	212	NA
220406-10	Mluc7	1	192	192	NA	NA	NA
220406-10	Mluc7	2	200	200	NA	NA	NA
220406-01	Mluc5	1	144	144	144	144	144
220406-01	Mluc5	2	144	144	144	144	144
220406-02	Mluc5	1	144	144	NA	NA	NA
220406-02	Mluc5	2	144	144	NA	NA	NA
220406-04	Mluc5	1	144	144	144	144	NA
220406-04	Mluc5	2	144	144	144	144	NA
220406-06	Mluc5	1	144	144	NA	NA	NA
220406-06	Mluc5	2	144	144	NA	NA	NA
220406-07	Mluc5	1	144	144	NA	NA	NA
220406-07	Mluc5	2	144	144	NA	NA	NA
220406-08	Mluc5	1	144	144	NA	NA	NA
220406-08	Mluc5	2	144	144	NA	NA	NA
220406-09	Mluc5	1	144	144	NA	NA	NA
220406-09	Mluc5	2	144	144	NA	NA	NA
220406-10	Mluc5	1	144	144	NA	NA	NA
220406-10	Mluc5	2	144	144	NA	NA	NA
220406-12	Mluc5	1	144	144	NA	NA	NA
220406-12	Mluc5	2	144	144	NA	NA	NA
220406-13	Mluc5	1	144	144	NA	NA	NA
220406-13	Mluc5	2	144	144	NA	NA	NA
220406-15	Mluc5	1	144	144	NA	NA	NA
220406-15	Mluc5	2	144	144	NA	NA	NA
220406-16	Mluc5	1	144	144	NA	NA	NA
220406-16	Mluc5	2	144	144	NA	NA	NA
220406-20	Mluc5	1	144	144	NA	NA	NA
220406-20	Mluc5	2	144	144	NA	NA	NA
220725-05	Mluc5	1	144	144	NA	NA	NA
220725-05	Mluc5	2	144	144	NA	NA	NA
220725-09	Mluc5	1	144	144	NA	NA	NA
220725-09	Mluc5	2	144	144	NA	NA	NA
220725-17	Mluc5	1	144	144	NA	NA	NA
220725-17	Mluc5	2	144	144	NA	NA	NA
220726-07	Mluc5	1	144	144	NA	NA	NA
220726-07	Mluc5	2	144	144	NA	NA	NA
220728-05	Mluc5	1	144	144	NA	NA	NA
220728-05	Mluc5	2	144	144	NA	NA	NA
220728-07	Mluc5	1	144	144	NA	NA	NA
220728-07	Mluc5	2	144	144	NA	NA	NA
220728-13	Mluc5	1	144	144	NA	NA	NA
220728-13	Mluc5	2	144	144	NA	NA	NA
220728-15	Mluc5	1	144	144	NA	NA	NA
220728-15	Mluc5	2	144	144	NA	NA	NA
220728-23	Mluc5	1	144	162.8	NA	NA	NA
220728-23	Mluc5	2	144	162.8	NA	NA	NA
220728-26	Mluc5	1	144	144	144	NA	NA
220728-26	Mluc5	2	144	144	144	NA	NA
220728-30	Mluc5	1	144	144	NA	NA	NA
220728-30	Mluc5	2	144	144	NA	NA	NA
220728-32	Mluc5	1	144	144	144	NA	NA
220728-32	Mluc5	2	144	144	144	NA	NA
220728-33	Mluc5	1	144	144	144	NA	NA
220728-33	Mluc5	2	144	144	144	NA	NA
220728-35	Mluc5	1	144	144	NA	NA	NA
220728-35	Mluc5	2	144	144	NA	NA	NA
220728-38	Mluc5	1	144	144	NA	NA	NA
220728-38	Mluc5	2	144	144	NA	NA	NA
220728-39	Mluc5	1	144	144	144	NA	NA
220728-39	Mluc5	2	144	144	144	NA	NA
220728-45	Mluc5	1	144	144	144	NA	NA
220728-45	Mluc5	2	144	144	144	NA	NA
220728-46	Mluc5	1	144	144	144	NA	NA
220728-46	Mluc5	2	144	144	144	NA	NA
220728-47	Mluc5	1	144	144	144	NA	NA
220728-47	Mluc5	2	144	144	144	NA	NA
220728-48	Mluc5	1	144	144	144	NA	NA
220728-48	Mluc5	2	144	144	144	NA	NA
220728-49	Mluc5	1	144	144	NA	NA	NA
220728-49	Mluc5	2	144	144	NA	NA	NA
220728-51	Mluc5	1	144	144	144	NA	NA
220728-51	Mluc5	2	144	144	144	NA	NA
220728-56	Mluc5	1	144	144	144	NA	NA
220728-56	Mluc5	2	144	144	144	NA	NA
22AL0029	Mluc5	1	144	144	NA	NA	NA
22AL0029	Mluc5	2	144	144	NA	NA	NA
22AL0637	Mluc5	1	144	144	NA	NA	NA
22AL0637	Mluc5	2	144	144	NA	NA	NA
22BV0223	Mluc5	1	144	144	NA	NA	NA
22BV0223	Mluc5	2	144	144	NA	NA	NA
22BV0224	Mluc5	1	144	144	NA	NA	NA
22BV0224	Mluc5	2	144	144	NA	NA	NA
22CF0314	Mluc5	1	144	144	NA	NA	NA
22CF0314	Mluc5	2	144	144	NA	NA	NA
22CF0323	Mluc5	1	144	144	NA	NA	NA
22CF0323	Mluc5	2	144	144	NA	NA	NA
22CF0343	Mluc5	1	144	144	NA	NA	NA
22CF0343	Mluc5	2	144	144	NA	NA	NA
22CF0352	Mluc5	1	144	144	NA	NA	NA
22CF0352	Mluc5	2	144	144	NA	NA	NA
22CF0501	Mluc5	1	144	144	NA	NA	NA
22CF0501	Mluc5	2	144	144	NA	NA	NA
22SL0012	Mluc5	1	144	144	NA	NA	NA
22SL0012	Mluc5	2	144	144	NA	NA	NA
22SL0360	Mluc5	1	144	144	NA	NA	NA
22SL0360	Mluc5	2	144	144	NA	NA	NA
22SL0442	Mluc5	1	144	144	NA	NA	NA
22SL0442	Mluc5	2	144	144	NA	NA	NA
22SL0516	Mluc5	1	144	144	NA	NA	NA
22SL0516	Mluc5	2	144	144	NA	NA	NA
22SL0733	Mluc5	1	144	144	NA	NA	NA
22SL0733	Mluc5	2	144	144	NA	NA	NA
22SL0912	Mluc5	1	144	144	NA	NA	NA
22SL0912	Mluc5	2	144	144	NA	NA	NA
22SL1084	Mluc5	1	144	144	NA	NA	NA
22SL1084	Mluc5	2	144	144	NA	NA	NA
22SL1132	Mluc5	1	144	144	NA	NA	NA
22SL1132	Mluc5	2	144	144	NA	NA	NA
22SL1135	Mluc5	1	144	144	NA	NA	NA
22SL1135	Mluc5	2	144	144	NA	NA	NA
220406-01	Mluc8	1	189	181	189	189	189
220406-01	Mluc8	2	189	189	189	189	189
220406-02	Mluc8	1	189	189	NA	NA	NA
220406-02	Mluc8	2	201	201	NA	NA	NA
220406-04	Mluc8	1	201	201	201	201	NA
220406-04	Mluc8	2	233	234.9	233	233	NA
220406-06	Mluc8	1	181	189	NA	NA	NA
220406-06	Mluc8	2	189	189	NA	NA	NA
220406-07	Mluc8	1	181	181	NA	NA	NA
220406-07	Mluc8	2	189	189	NA	NA	NA
220406-08	Mluc8	1	189	189	NA	NA	NA
220406-08	Mluc8	2	201	201	NA	NA	NA
220406-09	Mluc8	1	189	189	NA	NA	NA
220406-09	Mluc8	2	201	201	NA	NA	NA
220406-10	Mluc8	1	201	201	NA	NA	NA
220406-10	Mluc8	2	237	237	NA	NA	NA
220406-12	Mluc8	1	189	189	NA	NA	NA
220406-12	Mluc8	2	201	201	NA	NA	NA
220406-13	Mluc8	1	181	189	NA	NA	NA
220406-13	Mluc8	2	189	189	NA	NA	NA
220406-15	Mluc8	1	181	189	NA	NA	NA
220406-15	Mluc8	2	189	189	NA	NA	NA
220406-16	Mluc8	1	197	197	NA	NA	NA
220406-16	Mluc8	2	245	245	NA	NA	NA
220406-20	Mluc8	1	197	197	NA	NA	NA
220406-20	Mluc8	2	201	201	NA	NA	NA
220725-05	Mluc8	1	181	189	NA	NA	NA
220725-05	Mluc8	2	189	189	NA	NA	NA
220725-09	Mluc8	1	201	201	NA	NA	NA
220725-09	Mluc8	2	241	241	NA	NA	NA
220725-17	Mluc8	1	189	189	NA	NA	NA
220725-17	Mluc8	2	189	189	NA	NA	NA
220726-07	Mluc8	1	189	189	NA	NA	NA
220726-07	Mluc8	2	201	201	NA	NA	NA
220728-05	Mluc8	1	189	189	NA	NA	NA
220728-05	Mluc8	2	189	189	NA	NA	NA
220728-07	Mluc8	1	189	189	NA	NA	NA
220728-07	Mluc8	2	193	193	NA	NA	NA
220728-13	Mluc8	1	189	189	NA	NA	NA
220728-13	Mluc8	2	189	189	NA	NA	NA
220728-15	Mluc8	1	189	189	NA	NA	NA
220728-15	Mluc8	2	241	241	NA	NA	NA
220728-23	Mluc8	1	181	209	NA	NA	NA
220728-23	Mluc8	2	189	209	NA	NA	NA
220728-26	Mluc8	1	181	189	189	NA	NA
220728-26	Mluc8	2	189	189	189	NA	NA
220728-30	Mluc8	1	189	189	NA	NA	NA
220728-30	Mluc8	2	205	205	NA	NA	NA
220728-32	Mluc8	1	181	189	189	NA	NA
220728-32	Mluc8	2	189	189	189	NA	NA
220728-33	Mluc8	1	181	189	189	NA	NA
220728-33	Mluc8	2	189	189	189	NA	NA
220728-35	Mluc8	1	189	189	189	NA	NA
220728-35	Mluc8	2	201	201	201	NA	NA
220728-38	Mluc8	1	181	189	189	NA	NA
220728-38	Mluc8	2	189	189	189	NA	NA
220728-39	Mluc8	1	189	189	189	NA	NA
220728-39	Mluc8	2	241	241	241	NA	NA
220728-45	Mluc8	1	181	189	189	NA	NA
220728-45	Mluc8	2	189	189	189	NA	NA
220728-46	Mluc8	1	189	189	189	NA	NA
220728-46	Mluc8	2	197	197	197	NA	NA
220728-47	Mluc8	1	181	189	189	NA	NA
220728-47	Mluc8	2	189	189	189	NA	NA
220728-48	Mluc8	1	181	189	189	NA	NA
220728-48	Mluc8	2	189	189	189	NA	NA
220728-49	Mluc8	1	181	189	NA	NA	NA
220728-49	Mluc8	2	189	189	NA	NA	NA
220728-51	Mluc8	1	189	189	189	NA	NA
220728-51	Mluc8	2	197	197	197	NA	NA
220728-56	Mluc8	1	189	189	189	NA	NA
220728-56	Mluc8	2	197	197	197	NA	NA
22AL0029	Mluc8	1	201	201	NA	NA	NA
22AL0029	Mluc8	2	201	229	NA	NA	NA
22AL0637	Mluc8	1	189	189	NA	NA	NA
22AL0637	Mluc8	2	233	233	NA	NA	NA
22BV0223	Mluc8	1	189	189	NA	NA	NA
22BV0223	Mluc8	2	193	193	NA	NA	NA
22BV0224	Mluc8	1	189	189	NA	NA	NA
22BV0224	Mluc8	2	245	245	NA	NA	NA
22CF0314	Mluc8	1	189	181	NA	NA	NA
22CF0314	Mluc8	2	189	189	NA	NA	NA
22CF0323	Mluc8	1	193	193	NA	NA	NA
22CF0323	Mluc8	2	233	233	NA	NA	NA
22CF0343	Mluc8	1	193	193	NA	NA	NA
22CF0343	Mluc8	2	237	237	NA	NA	NA
22CF0352	Mluc8	1	189	189	NA	NA	NA
22CF0352	Mluc8	2	229	229	NA	NA	NA
22CF0501	Mluc8	1	241	241	NA	NA	NA
22CF0501	Mluc8	2	245	245	NA	NA	NA
22SL0012	Mluc8	1	229	253	NA	NA	NA
22SL0012	Mluc8	2	253	253	NA	NA	NA
22SL0360	Mluc8	1	181	189	NA	NA	NA
22SL0360	Mluc8	2	189	189	NA	NA	NA
22SL0442	Mluc8	1	225	225	NA	NA	NA
22SL0442	Mluc8	2	233	233	NA	NA	NA
22SL0516	Mluc8	1	189	189	NA	NA	NA
22SL0516	Mluc8	2	197	197	NA	NA	NA
22SL0733	Mluc8	1	189	189	NA	NA	NA
22SL0733	Mluc8	2	249	249	NA	NA	NA
22SL0912	Mluc8	1	197	197	NA	NA	NA
22SL0912	Mluc8	2	241	241	NA	NA	NA
22SL1084	Mluc8	1	189	189	NA	NA	NA
22SL1084	Mluc8	2	193	193	NA	NA	NA
22SL1132	Mluc8	1	189	181	NA	NA	NA
22SL1132	Mluc8	2	189	189	NA	NA	NA
22SL1135	Mluc8	1	197	190.9	NA	NA	NA
22SL1135	Mluc8	2	197	197	NA	NA	NA
220406-01	Mluc11	1	231	231	231	231	231
220406-01	Mluc11	2	239	239	239	239	239
220406-02	Mluc11	1	231	231	NA	NA	NA
220406-02	Mluc11	2	239	239	NA	NA	NA
220406-04	Mluc11	1	231	231	231	231	NA
220406-04	Mluc11	2	231	231	231	231	NA
220406-06	Mluc11	1	231	231	NA	NA	NA
220406-06	Mluc11	2	231	231	NA	NA	NA
220406-07	Mluc11	1	231	223	NA	NA	NA
220406-07	Mluc11	2	231	231	NA	NA	NA
220406-08	Mluc11	1	231	231	NA	NA	NA
220406-08	Mluc11	2	231	231	NA	NA	NA
220406-09	Mluc11	1	231	231	NA	NA	NA
220406-09	Mluc11	2	239	239	NA	NA	NA
220406-10	Mluc11	1	231	231	NA	NA	NA
220406-10	Mluc11	2	231	231	NA	NA	NA
220406-12	Mluc11	1	231	231	NA	NA	NA
220406-12	Mluc11	2	231	231	NA	NA	NA
220406-13	Mluc11	1	231	231	NA	NA	NA
220406-13	Mluc11	2	231	231	NA	NA	NA
220406-16	Mluc11	1	231	231	NA	NA	NA
220406-16	Mluc11	2	231	231	NA	NA	NA
220406-20	Mluc11	1	231	231	NA	NA	NA
220406-20	Mluc11	2	231	231	NA	NA	NA
220725-05	Mluc11	1	231	231	NA	NA	NA
220725-05	Mluc11	2	239	239	NA	NA	NA
220725-09	Mluc11	1	231	231	NA	NA	NA
220725-09	Mluc11	2	231	231	NA	NA	NA
220725-17	Mluc11	1	231	231	NA	NA	NA
220725-17	Mluc11	2	231	231	NA	NA	NA
220726-07	Mluc11	1	231	231	NA	NA	NA
220726-07	Mluc11	2	231	231	NA	NA	NA
220728-05	Mluc11	1	231	231	NA	NA	NA
220728-05	Mluc11	2	231	231	NA	NA	NA
220728-07	Mluc11	1	231	231	NA	NA	NA
220728-07	Mluc11	2	231	231	NA	NA	NA
220728-13	Mluc11	1	231	231	NA	NA	NA
220728-13	Mluc11	2	231	231	NA	NA	NA
220728-15	Mluc11	1	231	231	NA	NA	NA
220728-15	Mluc11	2	231	231	NA	NA	NA
220728-26	Mluc11	1	231	231	231	NA	NA
220728-26	Mluc11	2	239	239	239	NA	NA
220728-30	Mluc11	1	231	231	NA	NA	NA
220728-30	Mluc11	2	231	231	NA	NA	NA
220728-32	Mluc11	1	231	231	231	NA	NA
220728-32	Mluc11	2	231	231	231	NA	NA
220728-33	Mluc11	1	231	231	231	NA	NA
220728-33	Mluc11	2	239	239	239	NA	NA
220728-35	Mluc11	1	231	231	231	NA	NA
220728-35	Mluc11	2	239	239	239	NA	NA
220728-38	Mluc11	1	231	231	231	NA	NA
220728-38	Mluc11	2	231	231	231	NA	NA
220728-39	Mluc11	1	231	231	231	NA	NA
220728-39	Mluc11	2	239	239	239	NA	NA
220728-45	Mluc11	1	231	231	231	NA	NA
220728-45	Mluc11	2	239	239	239	NA	NA
220728-46	Mluc11	1	231	231	231	NA	NA
220728-46	Mluc11	2	239	239	239	NA	NA
220728-47	Mluc11	1	231	231	231	NA	NA
220728-47	Mluc11	2	231	231	231	NA	NA
220728-48	Mluc11	1	231	231	231	NA	NA
220728-48	Mluc11	2	231	231	231	NA	NA
220728-49	Mluc11	1	231	231	NA	NA	NA
220728-49	Mluc11	2	239	239	NA	NA	NA
220728-51	Mluc11	1	231	231	231	NA	NA
220728-51	Mluc11	2	231	231	231	NA	NA
220728-56	Mluc11	1	231	231	231	NA	NA
220728-56	Mluc11	2	235	235	235	NA	NA
22AL0029	Mluc11	1	231	231	NA	NA	NA
22AL0029	Mluc11	2	231	231	NA	NA	NA
22BV0223	Mluc11	1	231	231	NA	NA	NA
22BV0223	Mluc11	2	239	239	NA	NA	NA
22BV0224	Mluc11	1	231	231	NA	NA	NA
22BV0224	Mluc11	2	231	231	NA	NA	NA
22CF0314	Mluc11	1	231	231	NA	NA	NA
22CF0314	Mluc11	2	239	239	NA	NA	NA
22CF0323	Mluc11	1	231	231	NA	NA	NA
22CF0323	Mluc11	2	243	243	NA	NA	NA
22CF0343	Mluc11	1	231	231	NA	NA	NA
22CF0343	Mluc11	2	231	231	NA	NA	NA
22CF0352	Mluc11	1	231	231	NA	NA	NA
22CF0352	Mluc11	2	231	231	NA	NA	NA
22CF0501	Mluc11	1	231	231	NA	NA	NA
22CF0501	Mluc11	2	231	231	NA	NA	NA
22SL0012	Mluc11	1	231	231	NA	NA	NA
22SL0012	Mluc11	2	231	231	NA	NA	NA
22SL0442	Mluc11	1	231	231	NA	NA	NA
22SL0442	Mluc11	2	239	239	NA	NA	NA
22SL0516	Mluc11	1	231	231	NA	NA	NA
22SL0516	Mluc11	2	231	231	NA	NA	NA
22SL0733	Mluc11	1	231	231	NA	NA	NA
22SL0733	Mluc11	2	231	231	NA	NA	NA
22SL0912	Mluc11	1	231	231	NA	NA	NA
22SL0912	Mluc11	2	231	231	NA	NA	NA
22SL1084	Mluc11	1	231	231	NA	NA	NA
22SL1084	Mluc11	2	239	239	NA	NA	NA
22SL1132	Mluc11	1	231	231	NA	NA	NA
22SL1132	Mluc11	2	231	231	NA	NA	NA
22SL1135	Mluc11	1	235	235	NA	NA	NA
22SL1135	Mluc11	2	239	239	NA	NA	NA
220406-01	Mluc25	1	301	301	301	301	NA
220406-01	Mluc25	2	301	301	301	301	NA
220406-02	Mluc25	1	305	305	NA	NA	NA
220406-02	Mluc25	2	325	325	NA	NA	NA
220406-03	Mluc25	1	305	305	NA	NA	NA
220406-03	Mluc25	2	309	309	NA	NA	NA
220406-04	Mluc25	1	305	305	305	305	NA
220406-04	Mluc25	2	315	314.2	315	315	NA
220406-08	Mluc25	1	301	301	NA	NA	NA
220406-08	Mluc25	2	301	301	NA	NA	NA
220406-09	Mluc25	1	301	301	NA	NA	NA
220406-09	Mluc25	2	301	301	NA	NA	NA
220725-05	Mluc25	1	301	301	NA	NA	NA
220725-05	Mluc25	2	305	305	NA	NA	NA
220725-09	Mluc25	1	301	301	NA	NA	NA
220725-09	Mluc25	2	311	311	NA	NA	NA
220725-17	Mluc25	1	301	301	NA	NA	NA
220725-17	Mluc25	2	311	311	NA	NA	NA
220728-07	Mluc25	1	301	301	NA	NA	NA
220728-07	Mluc25	2	305	305	NA	NA	NA
220728-20	Mluc25	1	301	NA	301	NA	NA
220728-20	Mluc25	2	301	NA	301	NA	NA
220728-45	Mluc25	1	301	301	301	NA	NA
220728-45	Mluc25	2	305	305	305	NA	NA
220728-48	Mluc25	1	301	301	NA	NA	NA
220728-48	Mluc25	2	311	311	NA	NA	NA
220406-01	Mluc29	1	284	284	284	284	284
220406-01	Mluc29	2	284	284	284	284	284
220406-02	Mluc29	1	284	284	NA	NA	NA
220406-02	Mluc29	2	284	284	NA	NA	NA
220406-04	Mluc29	1	284	284	284	284	NA
220406-04	Mluc29	2	284	284	284	284	NA
220406-06	Mluc29	1	284	284	NA	NA	NA
220406-06	Mluc29	2	284	284	NA	NA	NA
220406-07	Mluc29	1	284	284	NA	NA	NA
220406-07	Mluc29	2	284	284	NA	NA	NA
220406-08	Mluc29	1	284	284	NA	NA	NA
220406-08	Mluc29	2	284	284	NA	NA	NA
220406-09	Mluc29	1	284	284	NA	NA	NA
220406-09	Mluc29	2	284	284	NA	NA	NA
220406-10	Mluc29	1	284	284	NA	NA	NA
220406-10	Mluc29	2	284	284	NA	NA	NA
220406-12	Mluc29	1	284	284	NA	NA	NA
220406-12	Mluc29	2	284	284	NA	NA	NA
220406-13	Mluc29	1	284	284	NA	NA	NA
220406-13	Mluc29	2	284	284	NA	NA	NA
220406-16	Mluc29	1	284	284	NA	NA	NA
220406-16	Mluc29	2	284	284	NA	NA	NA
220728-26	Mluc29	1	284	284	NA	NA	NA
220728-26	Mluc29	2	284	284	NA	NA	NA
220728-30	Mluc29	1	284	284	NA	NA	NA
220728-30	Mluc29	2	284	284	NA	NA	NA
220728-32	Mluc29	1	284	NA	284	NA	NA
220728-32	Mluc29	2	284	NA	284	NA	NA
220728-33	Mluc29	1	284	NA	284	NA	NA
220728-33	Mluc29	2	284	NA	284	NA	NA
220728-39	Mluc29	1	284	NA	284	NA	NA
220728-39	Mluc29	2	284	NA	284	NA	NA
220728-45	Mluc29	1	284	NA	284	NA	NA
220728-45	Mluc29	2	284	NA	384.3	NA	NA
220728-46	Mluc29	1	284	NA	284	NA	NA
220728-46	Mluc29	2	284	NA	284	NA	NA
220728-48	Mluc29	1	284	284	284	NA	NA
220728-48	Mluc29	2	284	284	284	NA	NA
22AL0029	Mluc29	1	284	284	NA	NA	NA
22AL0029	Mluc29	2	284	284	NA	NA	NA
22BV0223	Mluc29	1	284	284	NA	NA	NA
22BV0223	Mluc29	2	284	284	NA	NA	NA
22BV0224	Mluc29	1	284	284	NA	NA	NA
22BV0224	Mluc29	2	284	284	NA	NA	NA
22CF0314	Mluc29	1	284	284	NA	NA	NA
22CF0314	Mluc29	2	284	284	NA	NA	NA
22CF0323	Mluc29	1	284	284	NA	NA	NA
22CF0323	Mluc29	2	284	284	NA	NA	NA
22CF0343	Mluc29	1	284	284	NA	NA	NA
22CF0343	Mluc29	2	284	284	NA	NA	NA
22CF0352	Mluc29	1	284	284	NA	NA	NA
22CF0352	Mluc29	2	284	284	NA	NA	NA
22SL0012	Mluc29	1	284	284	NA	NA	NA
22SL0012	Mluc29	2	284	284	NA	NA	NA
22SL0516	Mluc29	1	284	284	NA	NA	NA
22SL0516	Mluc29	2	284	284	NA	NA	NA
22SL0733	Mluc29	1	284	284	NA	NA	NA
22SL0733	Mluc29	2	284	284	NA	NA	NA
22SL0912	Mluc29	1	284	284	NA	NA	NA
22SL0912	Mluc29	2	284	284	NA	NA	NA
22SL1084	Mluc29	1	284	284	NA	NA	NA
22SL1084	Mluc29	2	284	284	NA	NA	NA
22SL1132	Mluc29	1	284	284	NA	NA	NA
22SL1132	Mluc29	2	284	284	NA	NA	NA
22SL1135	Mluc29	1	284	284	NA	NA	NA
22SL1135	Mluc29	2	284	284	NA	NA	NA
220406-01	Mluc30	1	340	348	348	NA	NA
220406-01	Mluc30	2	366	348	348	NA	NA
220406-02	Mluc30	1	338	338	NA	NA	NA
220406-02	Mluc30	2	362	362	NA	NA	NA
220406-04	Mluc30	1	344	344	344	344	NA
220406-04	Mluc30	2	354	354	354	354	NA
220406-01	Mluc34	1	367	367	367	367	NA
220406-01	Mluc34	2	367	367	367	367	NA
220406-02	Mluc34	1	353	353	NA	NA	NA
220406-02	Mluc34	2	353	353	NA	NA	NA
220406-03	Mluc34	1	367	367	NA	NA	NA
220406-03	Mluc34	2	371	371	NA	NA	NA
220406-04	Mluc34	1	357	357	357	357	357
220406-04	Mluc34	2	371	371	371	371	371
220406-06	Mluc34	1	353	353	NA	NA	NA
220406-06	Mluc34	2	361	361	NA	NA	NA
220406-07	Mluc34	1	357	357	NA	NA	NA
220406-07	Mluc34	2	357	357	NA	NA	NA
220406-08	Mluc34	1	353	353	NA	NA	NA
220406-08	Mluc34	2	371	371	NA	NA	NA
220406-09	Mluc34	1	367	367	NA	NA	NA
220406-09	Mluc34	2	371	371	NA	NA	NA
220406-10	Mluc34	1	371	371	NA	NA	NA
220406-10	Mluc34	2	371	371	NA	NA	NA
220406-13	Mluc34	1	353	353	NA	NA	NA
220406-13	Mluc34	2	357	357	NA	NA	NA
220406-15	Mluc34	1	357	357	NA	NA	NA
220406-15	Mluc34	2	365	365	NA	NA	NA
220406-16	Mluc34	1	357	357	NA	NA	NA
220406-16	Mluc34	2	371	371	NA	NA	NA
220725-05	Mluc34	1	357	357	NA	NA	NA
220725-05	Mluc34	2	367	367	NA	NA	NA
220725-09	Mluc34	1	353	353	NA	NA	NA
220725-09	Mluc34	2	375	375	NA	NA	NA
220725-17	Mluc34	1	371	371	NA	NA	NA
220725-17	Mluc34	2	375	375	NA	NA	NA
220726-07	Mluc34	1	357	357	NA	NA	NA
220726-07	Mluc34	2	371	371	NA	NA	NA
220728-07	Mluc34	1	367	367	NA	NA	NA
220728-07	Mluc34	2	371	371	NA	NA	NA
220728-13	Mluc34	1	367	367	NA	NA	NA
220728-13	Mluc34	2	367	367	NA	NA	NA
220728-15	Mluc34	1	371	371	NA	NA	NA
220728-15	Mluc34	2	375	375	NA	NA	NA
220728-18	Mluc34	1	371	371	NA	NA	NA
220728-18	Mluc34	2	371	371	NA	NA	NA
220728-19	Mluc34	1	365	365	NA	NA	NA
220728-19	Mluc34	2	379	379	NA	NA	NA
220728-20	Mluc34	1	371	371	371	NA	NA
220728-20	Mluc34	2	371	371	371	NA	NA
220728-23	Mluc34	1	367	367	NA	NA	NA
220728-23	Mluc34	2	379	379	NA	NA	NA
220728-30	Mluc34	1	361	361	NA	NA	NA
220728-30	Mluc34	2	371	371	NA	NA	NA
220728-32	Mluc34	1	353	353	NA	NA	NA
220728-32	Mluc34	2	379	379	NA	NA	NA
220728-33	Mluc34	1	357	357	NA	NA	NA
220728-33	Mluc34	2	375	375	NA	NA	NA
220728-35	Mluc34	1	365	365	NA	NA	NA
220728-35	Mluc34	2	371	371	NA	NA	NA
220728-38	Mluc34	1	365	365	NA	NA	NA
220728-38	Mluc34	2	371	371	NA	NA	NA
220728-39	Mluc34	1	371	371	NA	NA	NA
220728-39	Mluc34	2	371	371	NA	NA	NA
220728-45	Mluc34	1	367	367	367	NA	NA
220728-45	Mluc34	2	371	371	371	NA	NA
220728-46	Mluc34	1	365	365	NA	NA	NA
220728-46	Mluc34	2	371	371	NA	NA	NA
220728-47	Mluc34	1	365	365	NA	NA	NA
220728-47	Mluc34	2	371	371	NA	NA	NA
220728-48	Mluc34	1	371	371	NA	NA	NA
220728-48	Mluc34	2	371	371	NA	NA	NA
220728-49	Mluc34	1	365	365	NA	NA	NA
220728-49	Mluc34	2	371	371	NA	NA	NA
220728-51	Mluc34	1	365	365	NA	NA	NA
220728-51	Mluc34	2	365	365	NA	NA	NA
220728-56	Mluc34	1	371	371	NA	NA	NA
220728-56	Mluc34	2	371	371	NA	NA	NA
